# Supplementary material for: Uncertainty-inspired open set learning for retinal anomaly identification
Source: Nat Commun. 2023 Oct 24;14:6757. doi: 10.1038/s41467-023-42444-7 (PMC10598011; doi:10.1038/s41467-023-42444-7)
Supplement: Supplementary file 4 — Source Data [file 41467_2023_42444_MOESM4_ESM.xlsx]

## Sheet: Figure 2a
Category	False Positive Rate	True Positive Rate
Average	0	0.708534
Average	0.000519751	0.735666
Average	0.000522466	0.75187
Average	0.000531915	0.762981
Average	0.000544366	0.764908
Average	0.000575374	0.77798
Average	0.000581058	0.781824
Average	0.000596303	0.782158
Average	0.0010395	0.78345
Average	0.00104493	0.799654
Average	0.00106383	0.805636
Average	0.00108873	0.80949
Average	0.00110865	0.810029
Average	0.00115075	0.811255
Average	0.00116212	0.816637
Average	0.00119261	0.824645
Average	0.00126183	0.82543
Average	0.00155925	0.828014
Average	0.0015674	0.829171
Average	0.00159574	0.835154
Average	0.0016331	0.836439
Average	0.00172612	0.837664
Average	0.00174317	0.842662
Average	0.00178891	0.853673
Average	0.002079	0.856257
Average	0.00208986	0.860887
Average	0.00212766	0.861741
Average	0.00217746	0.863026
Average	0.00232423	0.883018
Average	0.00238521	0.884353
Average	0.00252366	0.887229
Average	0.00259875	0.889813
Average	0.00272183	0.890455
Average	0.00287687	0.890864
Average	0.00290529	0.891248
Average	0.00298151	0.892916
Average	0.0031348	0.894074
Average	0.00348635	0.894458
Average	0.00365726	0.896773
Average	0.00378549	0.897296
Average	0.00402762	0.897704
Average	0.004158	0.900288
Average	0.00417412	0.901289
Average	0.00417973	0.902447
Average	0.0044164	0.90297
Average	0.00464846	0.903354
Average	0.00470219	0.904512
Average	0.00477042	0.907515
Average	0.00522952	0.909437
Average	0.00536673	0.911105
Average	0.00544366	0.911747
Average	0.00554324	0.912826
Average	0.00567823	0.913088
Average	0.00581058	0.914626
Average	0.00596303	0.916628
Average	0.00598802	0.91727
Average	0.00626959	0.918427
Average	0.00638298	0.919282
Average	0.00639163	0.921204
Average	0.00653239	0.921846
Average	0.00665188	0.922925
Average	0.00675676	0.924217
Average	0.00694006	0.924479
Average	0.00697269	0.924863
Average	0.00744681	0.925718
Average	0.00755375	0.926102
Average	0.00779626	0.928686
Average	0.00834824	0.92902
Average	0.00871586	0.929404
Average	0.00894454	0.929738
Average	0.00925422	0.931023
Average	0.00929692	0.932176
Average	0.00935551	0.933468
Average	0.00987798	0.933852
Average	0.0101064	0.934707
Average	0.0101371	0.935041
Average	0.010459	0.936194
Average	0.0105322	0.936734
Average	0.0108873	0.938018
Average	0.0113298	0.938685
Average	0.0113565	0.939208
Average	0.0114317	0.939851
Average	0.0119261	0.940518
Average	0.0119874	0.940779
Average	0.0122022	0.941164
Average	0.0125224	0.941831
Average	0.0126582	0.94224
Average	0.0127833	0.942624
Average	0.0131187	0.943625
Average	0.0133643	0.945932
Average	0.0138581	0.946471
Average	0.0139454	0.94724
Average	0.0140333	0.948532
Average	0.0145264	0.948917
Average	0.0149076	0.949918
Average	0.0161002	0.950251
Average	0.0161123	0.951543
Average	0.0166297	0.952083
Average	0.0166965	0.95275
Average	0.0168507	0.953135
Average	0.0172928	0.954136
Average	0.0176715	0.955428
Average	0.0184854	0.955761
Average	0.018711	0.957053
Average	0.0190817	0.957721
Average	0.0191749	0.958874
Average	0.0197505	0.961458
Average	0.019756	0.962227
Average	0.020337	0.962611
Average	0.0209181	0.96338
Average	0.0213098	0.965964
Average	0.0214991	0.966349
Average	0.0220802	0.966733
Average	0.0223493	0.968025
Average	0.0226595	0.968359
Average	0.0232423	0.968743
Average	0.0238234	0.969128
Average	0.0238521	0.969461
Average	0.0239085	0.972045
Average	0.0244484	0.972379
Average	0.0249446	0.972918
Average	0.0249855	0.973687
Average	0.0255665	0.974072
Average	0.0280665	0.977948
Average	0.0290529	0.978717
Average	0.0292188	0.97905
Average	0.0304114	0.979718
Average	0.0316041	0.980051
Average	0.0319582	0.980436
Average	0.0322004	0.98077
Average	0.0337013	0.981154
Average	0.0339603	0.982311
Average	0.0345856	0.982645
Average	0.0348233	0.983937
Average	0.0348635	0.984322
Average	0.0360256	0.98509
Average	0.0369708	0.985424
Average	0.0383498	0.985809
Average	0.040093	0.986193
Average	0.040674	0.986578
Average	0.0418361	0.986962
Average	0.0449002	0.987501
Average	0.0466053	0.98791
Average	0.0470657	0.988679
Average	0.0554324	0.989218
Average	0.0554562	0.989552
Average	0.0575247	0.989936
Average	0.0602266	0.99027
Average	0.0644491	0.99027
Average	0.0644974	0.990654
Average	0.0654886	0.990654
Average	0.072749	0.990988
Average	0.0749564	0.991373
Average	0.0842533	0.991757
Average	0.0883207	0.992142
Average	0.0894829	0.992526
Average	0.0900639	0.99291
Average	0.0977937	0.993244
Average	0.105171	0.993629
Average	0.112144	0.994013
Average	0.131929	0.994552
Average	0.138292	0.994937
Average	0.141197	0.995321
Average	0.15883	0.996479
Average	0.162696	0.996863
Average	0.163387	0.997197
Average	0.18412	0.997605
Average	0.196466	0.998897
Average	0.237071	0.999282
Average	0.240558	0.999666
Average	0.332141	0.999666
Average	0.333333	0.999666
Average	0.377743	0.999666
Average	0.378788	0.999666
Average	0.422557	0.999666
Average	0.423597	0.999666
Average	0.449468	0.999666
Average	0.450532	0.999666
Average	0.458725	0.999666
Average	0.45977	0.999666
Average	0.483281	0.999666
Average	0.484326	0.999666
Average	0.555253	0.999666
Average	0.556342	0.999666
Average	0.567084	1
Average	0.598936	1
Average	0.6	1
Average	0.629418	1
Average	0.629572	1
Average	0.630457	1
Average	0.630617	1
Average	0.640798	1
Average	0.641907	1
Average	0.656151	1
Average	0.657413	1
Average	1	1
Normal	0	0
Normal	0	0.00235294
Normal	0	0.0517647
Normal	0	0.0564706
Normal	0	0.945882
Normal	0.00126183	0.945882
Normal	0.00126183	0.952941
Normal	0.00252366	0.952941
Normal	0.00252366	0.978824
Normal	0.00378549	0.978824
Normal	0.00378549	0.983529
Normal	0.0044164	0.983529
Normal	0.0044164	0.988235
Normal	0.00567823	0.988235
Normal	0.00567823	0.990588
Normal	0.00694006	0.990588
Normal	0.00694006	0.992941
Normal	0.0113565	0.992941
Normal	0.0113565	0.997647
Normal	0.0119874	0.997647
Normal	0.0119874	1
Normal	0.656151	1
Normal	0.657413	1
Normal	1	1
Tigroid fundus	0	0
Tigroid fundus	0	0.0104167
Tigroid fundus	0	0.572917
Tigroid fundus	0.000522466	0.572917
Tigroid fundus	0.000522466	0.71875
Tigroid fundus	0.00104493	0.71875
Tigroid fundus	0.00104493	0.864583
Tigroid fundus	0.0015674	0.864583
Tigroid fundus	0.0015674	0.875
Tigroid fundus	0.00208986	0.875
Tigroid fundus	0.00208986	0.916667
Tigroid fundus	0.0031348	0.916667
Tigroid fundus	0.0031348	0.927083
Tigroid fundus	0.00365726	0.927083
Tigroid fundus	0.00365726	0.947917
Tigroid fundus	0.00417973	0.947917
Tigroid fundus	0.00417973	0.958333
Tigroid fundus	0.00470219	0.958333
Tigroid fundus	0.00470219	0.96875
Tigroid fundus	0.00626959	0.96875
Tigroid fundus	0.00626959	0.979167
Tigroid fundus	0.0339603	0.979167
Tigroid fundus	0.0339603	0.989583
Tigroid fundus	0.15883	0.989583
Tigroid fundus	0.15883	1
Tigroid fundus	0.377743	1
Tigroid fundus	0.378788	1
Tigroid fundus	0.458725	1
Tigroid fundus	0.45977	1
Tigroid fundus	0.483281	1
Tigroid fundus	0.484326	1
Tigroid fundus	0.629572	1
Tigroid fundus	0.630617	1
Tigroid fundus	1	1
Pathologic myopia	0	0
Pathologic myopia	0	0.00578035
Pathologic myopia	0	0.872832
Pathologic myopia	0.000544366	0.872832
Pathologic myopia	0.000544366	0.890173
Pathologic myopia	0.00108873	0.890173
Pathologic myopia	0.00108873	0.924855
Pathologic myopia	0.0016331	0.924855
Pathologic myopia	0.0016331	0.936416
Pathologic myopia	0.00217746	0.936416
Pathologic myopia	0.00217746	0.947977
Pathologic myopia	0.00272183	0.947977
Pathologic myopia	0.00272183	0.953757
Pathologic myopia	0.00544366	0.953757
Pathologic myopia	0.00544366	0.959538
Pathologic myopia	0.00598802	0.959538
Pathologic myopia	0.00598802	0.965318
Pathologic myopia	0.00653239	0.965318
Pathologic myopia	0.00653239	0.971098
Pathologic myopia	0.00925422	0.971098
Pathologic myopia	0.00925422	0.982659
Pathologic myopia	0.0108873	0.982659
Pathologic myopia	0.0108873	0.99422
Pathologic myopia	0.0114317	0.99422
Pathologic myopia	0.0114317	1
Pathologic myopia	0.555253	1
Pathologic myopia	0.556342	1
Pathologic myopia	1	1
Glaucoma	0	0
Glaucoma	0	0.00485437
Glaucoma	0	0.941748
Glaucoma	0.00110865	0.941748
Glaucoma	0.00110865	0.946602
Glaucoma	0.00554324	0.946602
Glaucoma	0.00554324	0.956311
Glaucoma	0.00665188	0.956311
Glaucoma	0.00665188	0.966019
Glaucoma	0.0105322	0.966019
Glaucoma	0.0105322	0.970874
Glaucoma	0.0138581	0.970874
Glaucoma	0.0138581	0.975728
Glaucoma	0.0166297	0.975728
Glaucoma	0.0166297	0.980583
Glaucoma	0.0249446	0.980583
Glaucoma	0.0249446	0.985437
Glaucoma	0.0449002	0.985437
Glaucoma	0.0449002	0.990291
Glaucoma	0.0554324	0.990291
Glaucoma	0.0554324	0.995146
Glaucoma	0.131929	0.995146
Glaucoma	0.131929	1
Glaucoma	0.640798	1
Glaucoma	0.641907	1
Glaucoma	1	1
Retinal vein occlusion	0	0
Retinal vein occlusion	0	0.00769231
Retinal vein occlusion	0	0.761538
Retinal vein occlusion	0.000531915	0.761538
Retinal vein occlusion	0.000531915	0.861538
Retinal vein occlusion	0.00106383	0.861538
Retinal vein occlusion	0.00106383	0.915385
Retinal vein occlusion	0.00159574	0.915385
Retinal vein occlusion	0.00159574	0.969231
Retinal vein occlusion	0.00212766	0.969231
Retinal vein occlusion	0.00212766	0.976923
Retinal vein occlusion	0.00638298	0.976923
Retinal vein occlusion	0.00638298	0.984615
Retinal vein occlusion	0.00744681	0.984615
Retinal vein occlusion	0.00744681	0.992308
Retinal vein occlusion	0.0101064	0.992308
Retinal vein occlusion	0.0101064	1
Retinal vein occlusion	0.449468	1
Retinal vein occlusion	0.450532	1
Retinal vein occlusion	0.598936	1
Retinal vein occlusion	0.6	1
Retinal vein occlusion	1	1
Retinal detachment	0	0
Retinal detachment	0	0.00367647
Retinal detachment	0	0.841912
Retinal detachment	0.000575374	0.841912
Retinal detachment	0.000575374	0.959559
Retinal detachment	0.00115075	0.959559
Retinal detachment	0.00115075	0.970588
Retinal detachment	0.00172612	0.970588
Retinal detachment	0.00172612	0.981618
Retinal detachment	0.00287687	0.981618
Retinal detachment	0.00287687	0.985294
Retinal detachment	0.00402762	0.985294
Retinal detachment	0.00402762	0.988971
Retinal detachment	0.0126582	0.988971
Retinal detachment	0.0126582	0.992647
Retinal detachment	0.0466053	0.992647
Retinal detachment	0.0466053	0.996324
Retinal detachment	0.18412	0.996324
Retinal detachment	0.18412	1
Retinal detachment	1	1
Age-related macular degeneration	0	0
Age-related macular degeneration	0	0.00346021
Age-related macular degeneration	0	0.411765
Age-related macular degeneration	0.000581058	0.411765
Age-related macular degeneration	0.000581058	0.446367
Age-related macular degeneration	0.00116212	0.446367
Age-related macular degeneration	0.00116212	0.49481
Age-related macular degeneration	0.00174317	0.49481
Age-related macular degeneration	0.00174317	0.539792
Age-related macular degeneration	0.00232423	0.539792
Age-related macular degeneration	0.00232423	0.719723
Age-related macular degeneration	0.00290529	0.719723
Age-related macular degeneration	0.00290529	0.723183
Age-related macular degeneration	0.00348635	0.723183
Age-related macular degeneration	0.00348635	0.726644
Age-related macular degeneration	0.00464846	0.726644
Age-related macular degeneration	0.00464846	0.730104
Age-related macular degeneration	0.00522952	0.730104
Age-related macular degeneration	0.00522952	0.747405
Age-related macular degeneration	0.00581058	0.747405
Age-related macular degeneration	0.00581058	0.761246
Age-related macular degeneration	0.00639163	0.761246
Age-related macular degeneration	0.00639163	0.778547
Age-related macular degeneration	0.00697269	0.778547
Age-related macular degeneration	0.00697269	0.782007
Age-related macular degeneration	0.00755375	0.782007
Age-related macular degeneration	0.00755375	0.785467
Age-related macular degeneration	0.00871586	0.785467
Age-related macular degeneration	0.00871586	0.788927
Age-related macular degeneration	0.00929692	0.788927
Age-related macular degeneration	0.00929692	0.799308
Age-related macular degeneration	0.00987798	0.799308
Age-related macular degeneration	0.00987798	0.802768
Age-related macular degeneration	0.010459	0.802768
Age-related macular degeneration	0.010459	0.813149
Age-related macular degeneration	0.0122022	0.813149
Age-related macular degeneration	0.0122022	0.816609
Age-related macular degeneration	0.0127833	0.816609
Age-related macular degeneration	0.0127833	0.820069
Age-related macular degeneration	0.0133643	0.820069
Age-related macular degeneration	0.0133643	0.84083
Age-related macular degeneration	0.0139454	0.84083
Age-related macular degeneration	0.0139454	0.847751
Age-related macular degeneration	0.0145264	0.847751
Age-related macular degeneration	0.0145264	0.851211
Age-related macular degeneration	0.0168507	0.851211
Age-related macular degeneration	0.0168507	0.854671
Age-related macular degeneration	0.0191749	0.854671
Age-related macular degeneration	0.0191749	0.865052
Age-related macular degeneration	0.019756	0.865052
Age-related macular degeneration	0.019756	0.871972
Age-related macular degeneration	0.020337	0.871972
Age-related macular degeneration	0.020337	0.875433
Age-related macular degeneration	0.0209181	0.875433
Age-related macular degeneration	0.0209181	0.882353
Age-related macular degeneration	0.0214991	0.882353
Age-related macular degeneration	0.0214991	0.885813
Age-related macular degeneration	0.0220802	0.885813
Age-related macular degeneration	0.0220802	0.889273
Age-related macular degeneration	0.0232423	0.889273
Age-related macular degeneration	0.0232423	0.892734
Age-related macular degeneration	0.0238234	0.892734
Age-related macular degeneration	0.0238234	0.896194
Age-related macular degeneration	0.0249855	0.896194
Age-related macular degeneration	0.0249855	0.903114
Age-related macular degeneration	0.0255665	0.903114
Age-related macular degeneration	0.0255665	0.906574
Age-related macular degeneration	0.0290529	0.906574
Age-related macular degeneration	0.0290529	0.913495
Age-related macular degeneration	0.0319582	0.913495
Age-related macular degeneration	0.0319582	0.916955
Age-related macular degeneration	0.0337013	0.916955
Age-related macular degeneration	0.0337013	0.920415
Age-related macular degeneration	0.0348635	0.920415
Age-related macular degeneration	0.0348635	0.923875
Age-related macular degeneration	0.0360256	0.923875
Age-related macular degeneration	0.0360256	0.930796
Age-related macular degeneration	0.0383498	0.930796
Age-related macular degeneration	0.0383498	0.934256
Age-related macular degeneration	0.040093	0.934256
Age-related macular degeneration	0.040093	0.937716
Age-related macular degeneration	0.040674	0.937716
Age-related macular degeneration	0.040674	0.941176
Age-related macular degeneration	0.0418361	0.941176
Age-related macular degeneration	0.0418361	0.944637
Age-related macular degeneration	0.0470657	0.944637
Age-related macular degeneration	0.0470657	0.951557
Age-related macular degeneration	0.0575247	0.951557
Age-related macular degeneration	0.0575247	0.955017
Age-related macular degeneration	0.0644974	0.955017
Age-related macular degeneration	0.0644974	0.958478
Age-related macular degeneration	0.0749564	0.958478
Age-related macular degeneration	0.0749564	0.961938
Age-related macular degeneration	0.0842533	0.961938
Age-related macular degeneration	0.0842533	0.965398
Age-related macular degeneration	0.0883207	0.965398
Age-related macular degeneration	0.0883207	0.968858
Age-related macular degeneration	0.0894829	0.968858
Age-related macular degeneration	0.0894829	0.972318
Age-related macular degeneration	0.0900639	0.972318
Age-related macular degeneration	0.0900639	0.975779
Age-related macular degeneration	0.105171	0.975779
Age-related macular degeneration	0.105171	0.979239
Age-related macular degeneration	0.112144	0.979239
Age-related macular degeneration	0.112144	0.982699
Age-related macular degeneration	0.138292	0.982699
Age-related macular degeneration	0.138292	0.986159
Age-related macular degeneration	0.141197	0.986159
Age-related macular degeneration	0.141197	0.989619
Age-related macular degeneration	0.162696	0.989619
Age-related macular degeneration	0.162696	0.99308
Age-related macular degeneration	0.237071	0.99308
Age-related macular degeneration	0.237071	0.99654
Age-related macular degeneration	0.240558	0.99654
Age-related macular degeneration	0.240558	1
Age-related macular degeneration	1	1
Diabetic retinopathy	0	0
Diabetic retinopathy	0	0.003003
Diabetic retinopathy	0	0.60961
Diabetic retinopathy	0.000596303	0.60961
Diabetic retinopathy	0.000596303	0.612613
Diabetic retinopathy	0.00119261	0.612613
Diabetic retinopathy	0.00119261	0.684685
Diabetic retinopathy	0.00178891	0.684685
Diabetic retinopathy	0.00178891	0.783784
Diabetic retinopathy	0.00238521	0.783784
Diabetic retinopathy	0.00238521	0.795796
Diabetic retinopathy	0.00298151	0.795796
Diabetic retinopathy	0.00298151	0.810811
Diabetic retinopathy	0.00417412	0.810811
Diabetic retinopathy	0.00417412	0.81982
Diabetic retinopathy	0.00477042	0.81982
Diabetic retinopathy	0.00477042	0.846847
Diabetic retinopathy	0.00536673	0.846847
Diabetic retinopathy	0.00536673	0.861862
Diabetic retinopathy	0.00596303	0.861862
Diabetic retinopathy	0.00596303	0.87988
Diabetic retinopathy	0.00834824	0.87988
Diabetic retinopathy	0.00834824	0.882883
Diabetic retinopathy	0.00894454	0.882883
Diabetic retinopathy	0.00894454	0.885886
Diabetic retinopathy	0.0101371	0.885886
Diabetic retinopathy	0.0101371	0.888889
Diabetic retinopathy	0.0113298	0.888889
Diabetic retinopathy	0.0113298	0.894895
Diabetic retinopathy	0.0119261	0.894895
Diabetic retinopathy	0.0119261	0.900901
Diabetic retinopathy	0.0125224	0.900901
Diabetic retinopathy	0.0125224	0.906907
Diabetic retinopathy	0.0131187	0.906907
Diabetic retinopathy	0.0131187	0.915916
Diabetic retinopathy	0.0149076	0.915916
Diabetic retinopathy	0.0149076	0.924925
Diabetic retinopathy	0.0161002	0.924925
Diabetic retinopathy	0.0161002	0.927928
Diabetic retinopathy	0.0166965	0.927928
Diabetic retinopathy	0.0166965	0.933934
Diabetic retinopathy	0.0172928	0.933934
Diabetic retinopathy	0.0172928	0.942943
Diabetic retinopathy	0.0184854	0.942943
Diabetic retinopathy	0.0184854	0.945946
Diabetic retinopathy	0.0190817	0.945946
Diabetic retinopathy	0.0190817	0.951952
Diabetic retinopathy	0.0226595	0.951952
Diabetic retinopathy	0.0226595	0.954955
Diabetic retinopathy	0.0238521	0.954955
Diabetic retinopathy	0.0238521	0.957958
Diabetic retinopathy	0.0244484	0.957958
Diabetic retinopathy	0.0244484	0.960961
Diabetic retinopathy	0.0292188	0.960961
Diabetic retinopathy	0.0292188	0.963964
Diabetic retinopathy	0.0304114	0.963964
Diabetic retinopathy	0.0304114	0.96997
Diabetic retinopathy	0.0316041	0.96997
Diabetic retinopathy	0.0316041	0.972973
Diabetic retinopathy	0.0322004	0.972973
Diabetic retinopathy	0.0322004	0.975976
Diabetic retinopathy	0.0345856	0.975976
Diabetic retinopathy	0.0345856	0.978979
Diabetic retinopathy	0.0369708	0.978979
Diabetic retinopathy	0.0369708	0.981982
Diabetic retinopathy	0.0554562	0.981982
Diabetic retinopathy	0.0554562	0.984985
Diabetic retinopathy	0.0602266	0.984985
Diabetic retinopathy	0.0602266	0.987988
Diabetic retinopathy	0.072749	0.987988
Diabetic retinopathy	0.072749	0.990991
Diabetic retinopathy	0.0977937	0.990991
Diabetic retinopathy	0.0977937	0.993994
Diabetic retinopathy	0.163387	0.993994
Diabetic retinopathy	0.163387	0.996997
Diabetic retinopathy	0.332141	0.996997
Diabetic retinopathy	0.333333	0.996997
Diabetic retinopathy	0.567084	0.996997
Diabetic retinopathy	0.567084	1
Diabetic retinopathy	1	1
Central serous chorioretinopathy	0	0
Central serous chorioretinopathy	0	0.0116279
Central serous chorioretinopathy	0	0.418605
Central serous chorioretinopathy	0.000519751	0.418605
Central serous chorioretinopathy	0.000519751	0.662791
Central serous chorioretinopathy	0.0010395	0.662791
Central serous chorioretinopathy	0.0010395	0.674419
Central serous chorioretinopathy	0.00155925	0.674419
Central serous chorioretinopathy	0.00155925	0.697674
Central serous chorioretinopathy	0.002079	0.697674
Central serous chorioretinopathy	0.002079	0.72093
Central serous chorioretinopathy	0.00259875	0.72093
Central serous chorioretinopathy	0.00259875	0.744186
Central serous chorioretinopathy	0.004158	0.744186
Central serous chorioretinopathy	0.004158	0.767442
Central serous chorioretinopathy	0.00675676	0.767442
Central serous chorioretinopathy	0.00675676	0.77907
Central serous chorioretinopathy	0.00779626	0.77907
Central serous chorioretinopathy	0.00779626	0.802326
Central serous chorioretinopathy	0.00935551	0.802326
Central serous chorioretinopathy	0.00935551	0.813953
Central serous chorioretinopathy	0.0140333	0.813953
Central serous chorioretinopathy	0.0140333	0.825581
Central serous chorioretinopathy	0.0161123	0.825581
Central serous chorioretinopathy	0.0161123	0.837209
Central serous chorioretinopathy	0.0176715	0.837209
Central serous chorioretinopathy	0.0176715	0.848837
Central serous chorioretinopathy	0.018711	0.848837
Central serous chorioretinopathy	0.018711	0.860465
Central serous chorioretinopathy	0.0197505	0.860465
Central serous chorioretinopathy	0.0197505	0.883721
Central serous chorioretinopathy	0.0213098	0.883721
Central serous chorioretinopathy	0.0213098	0.906977
Central serous chorioretinopathy	0.0223493	0.906977
Central serous chorioretinopathy	0.0223493	0.918605
Central serous chorioretinopathy	0.0239085	0.918605
Central serous chorioretinopathy	0.0239085	0.94186
Central serous chorioretinopathy	0.0280665	0.94186
Central serous chorioretinopathy	0.0280665	0.976744
Central serous chorioretinopathy	0.0348233	0.976744
Central serous chorioretinopathy	0.0348233	0.988372
Central serous chorioretinopathy	0.0644491	0.988372
Central serous chorioretinopathy	0.0654886	0.988372
Central serous chorioretinopathy	0.196466	0.988372
Central serous chorioretinopathy	0.196466	1
Central serous chorioretinopathy	0.422557	1
Central serous chorioretinopathy	0.423597	1
Central serous chorioretinopathy	0.629418	1
Central serous chorioretinopathy	0.630457	1
Central serous chorioretinopathy	1	1

## Sheet: Figure 2b
Category	False Positive Rate	True Positive Rate
Average	0	0.782046
Average	0.000522466	0.841074
Average	0.000531915	0.847912
Average	0.000581058	0.902506
Average	0.000596303	0.931535
Average	0.000630915	0.934673
Average	0.0010395	0.937257
Average	0.00104493	0.939571
Average	0.00110865	0.940111
Average	0.00116212	0.947031
Average	0.00119261	0.951035
Average	0.00166297	0.951575
Average	0.00174317	0.953497
Average	0.00178891	0.954832
Average	0.00208986	0.960619
Average	0.00232423	0.961387
Average	0.00238521	0.961721
Average	0.00261233	0.969823
Average	0.00290529	0.971361
Average	0.00298151	0.971695
Average	0.00319149	0.972549
Average	0.00348635	0.972934
Average	0.00417973	0.975249
Average	0.00522952	0.976402
Average	0.00581058	0.977171
Average	0.00679206	0.978328
Average	0.00697269	0.978713
Average	0.00871586	0.979097
Average	0.00954085	0.979431
Average	0.00992685	0.980588
Average	0.0101371	0.980922
Average	0.0113298	0.981589
Average	0.0135135	0.982881
Average	0.0151075	0.983266
Average	0.019756	0.98365
Average	0.0198537	0.984808
Average	0.0223493	0.9861
Average	0.0293792	0.986639
Average	0.0304114	0.986973
Average	0.0304878	0.987512
Average	0.0389813	0.988804
Average	0.0429338	0.989138
Average	0.043153	0.989546
Average	0.0504158	0.990838
Average	0.0526608	0.991378
Average	0.066957	0.99202
Average	0.0687361	0.992559
Average	0.0715778	0.992559
Average	0.0717256	0.993851
Average	0.0726228	0.993851
Average	0.084117	0.995009
Average	0.0848115	0.995548
Average	0.0956113	0.996705
Average	0.106549	0.996705
Average	0.107588	0.996705
Average	0.166182	0.99709
Average	0.166965	0.99709
Average	0.168157	0.99709
Average	0.168754	0.99709
Average	0.169946	0.99709
Average	0.174504	0.99709
Average	0.175549	0.99709
Average	0.17606	0.99709
Average	0.177223	0.99709
Average	0.177755	0.99709
Average	0.178794	0.99709
Average	0.180155	0.99709
Average	0.181264	0.99709
Average	0.187572	0.99709
Average	0.188723	0.99709
Average	0.191223	0.99709
Average	0.191749	0.99709
Average	0.192268	0.99709
Average	0.192827	0.99709
Average	0.192911	0.99709
Average	0.193492	0.99709
Average	0.193867	0.99709
Average	0.194149	0.99709
Average	0.194654	0.99709
Average	0.194906	0.99709
Average	0.195213	0.99709
Average	0.195946	0.99709
Average	0.197339	0.99709
Average	0.198448	0.99709
Average	0.204258	0.99709
Average	0.204682	0.99709
Average	0.205409	0.99709
Average	0.20577	0.99709
Average	0.206859	0.99709
Average	0.207403	0.997732
Average	0.209574	0.997732
Average	0.210638	0.997732
Average	0.230915	0.997732
Average	0.232177	0.997732
Average	0.251104	0.997732
Average	0.252366	0.997732
Average	0.253628	0.997732
Average	0.25489	0.997732
Average	0.265355	0.998066
Average	0.36613	0.998066
Average	0.367323	0.998066
Average	0.378378	0.998066
Average	0.379418	0.998066
Average	0.379833	0.998066
Average	0.380878	0.998066
Average	0.383498	0.998066
Average	0.38466	0.998066
Average	0.387044	0.998708
Average	0.402186	0.998708
Average	0.403337	0.998708
Average	0.412234	0.998708
Average	0.413298	0.998708
Average	0.447823	0.998708
Average	0.449016	0.998708
Average	0.45894	0.998708
Average	0.459979	0.998708
Average	0.460815	0.998708
Average	0.46186	0.998708
Average	0.466741	0.998708
Average	0.467849	0.998708
Average	0.477409	0.998708
Average	0.478498	0.998708
Average	0.489894	0.998708
Average	0.490957	0.998708
Average	0.495268	0.998708
Average	0.49653	0.998708
Average	0.508836	1
Average	0.515206	1
Average	0.516398	1
Average	0.522869	1
Average	0.522989	1
Average	0.523909	1
Average	0.524033	1
Average	0.52439	1
Average	0.525276	1
Average	0.525499	1
Average	0.526438	1
Average	0.536673	1
Average	0.537865	1
Average	0.53855	1
Average	0.538922	1
Average	0.539701	1
Average	0.540011	1
Average	0.542129	1
Average	0.54232	1
Average	0.543139	1
Average	0.543237	1
Average	0.543365	1
Average	0.544179	1
Average	0.557537	1
Average	0.558688	1
Average	0.570745	1
Average	0.571809	1
Average	0.59306	1
Average	0.594322	1
Average	0.649667	1
Average	0.650776	1
Average	0.658307	1
Average	0.659352	1
Average	0.660083	1
Average	0.660704	1
Average	0.661123	1
Average	0.661896	1
Average	0.666283	1
Average	0.667434	1
Average	0.677128	1
Average	0.678191	1
Average	0.685174	1
Average	0.686435	1
Average	0.732132	1
Average	0.732816	1
Average	0.733295	1
Average	0.733925	1
Average	0.741426	1
Average	0.742515	1
Average	0.745559	1
Average	0.746604	1
Average	0.746881	1
Average	0.747764	1
Average	0.747921	1
Average	0.748956	1
Average	0.756915	1
Average	0.757979	1
Average	0.782684	1
Average	0.783847	1
Average	0.786031	1
Average	0.78714	1
Average	0.792597	1
Average	0.793685	1
Average	0.796761	1
Average	0.797806	1
Average	0.797817	1
Average	0.798857	1
Average	0.800239	1
Average	0.800345	1
Average	0.801431	1
Average	0.801496	1
Average	0.80694	1
Average	0.808202	1
Average	0.97269	1
Average	0.972957	1
Average	0.973852	1
Average	0.973947	1
Average	0.974108	1
Average	0.974415	1
Average	0.975	1
Average	0.975055	1
Average	0.975444	1
Average	0.975504	1
Average	0.975572	1
Average	0.976064	1
Average	0.976489	1
Average	0.976611	1
Average	0.977937	1
Average	0.979129	1
Average	1	1
Normal	0	0
Normal	0	0.00235294
Normal	0	0.971765
Normal	0.000630915	0.971765
Normal	0.000630915	1
Normal	0.230915	1
Normal	0.232177	1
Normal	0.251104	1
Normal	0.252366	1
Normal	0.253628	1
Normal	0.25489	1
Normal	0.495268	1
Normal	0.49653	1
Normal	0.59306	1
Normal	0.594322	1
Normal	0.685174	1
Normal	0.686435	1
Normal	0.80694	1
Normal	0.808202	1
Normal	1	1
Tigroid fundus	0	0
Tigroid fundus	0	0.0104167
Tigroid fundus	0	0.25
Tigroid fundus	0.000522466	0.25
Tigroid fundus	0.000522466	0.78125
Tigroid fundus	0.00104493	0.78125
Tigroid fundus	0.00104493	0.802083
Tigroid fundus	0.00208986	0.802083
Tigroid fundus	0.00208986	0.854167
Tigroid fundus	0.00261233	0.854167
Tigroid fundus	0.00261233	0.927083
Tigroid fundus	0.00417973	0.927083
Tigroid fundus	0.00417973	0.947917
Tigroid fundus	0.00679206	0.947917
Tigroid fundus	0.00679206	0.958333
Tigroid fundus	0.00992685	0.958333
Tigroid fundus	0.00992685	0.96875
Tigroid fundus	0.0198537	0.96875
Tigroid fundus	0.0198537	0.979167
Tigroid fundus	0.0715778	0.979167
Tigroid fundus	0.0726228	0.979167
Tigroid fundus	0.084117	0.979167
Tigroid fundus	0.084117	0.989583
Tigroid fundus	0.0956113	0.989583
Tigroid fundus	0.0956113	1
Tigroid fundus	0.174504	1
Tigroid fundus	0.175549	1
Tigroid fundus	0.191223	1
Tigroid fundus	0.192268	1
Tigroid fundus	0.379833	1
Tigroid fundus	0.380878	1
Tigroid fundus	0.460815	1
Tigroid fundus	0.46186	1
Tigroid fundus	0.522989	1
Tigroid fundus	0.524033	1
Tigroid fundus	0.54232	1
Tigroid fundus	0.543365	1
Tigroid fundus	0.658307	1
Tigroid fundus	0.659352	1
Tigroid fundus	0.745559	1
Tigroid fundus	0.746604	1
Tigroid fundus	0.796761	1
Tigroid fundus	0.797806	1
Tigroid fundus	0.975444	1
Tigroid fundus	0.976489	1
Tigroid fundus	1	1
Pathologic myopia	0	0
Pathologic myopia	0	0.00578035
Pathologic myopia	0	0.982659
Pathologic myopia	0.066957	0.982659
Pathologic myopia	0.066957	0.988439
Pathologic myopia	0.204682	0.988439
Pathologic myopia	0.20577	0.988439
Pathologic myopia	0.206859	0.988439
Pathologic myopia	0.207403	0.99422
Pathologic myopia	0.387044	0.99422
Pathologic myopia	0.387044	1
Pathologic myopia	0.477409	1
Pathologic myopia	0.478498	1
Pathologic myopia	0.538922	1
Pathologic myopia	0.540011	1
Pathologic myopia	0.741426	1
Pathologic myopia	0.742515	1
Pathologic myopia	0.792597	1
Pathologic myopia	0.793685	1
Pathologic myopia	0.974415	1
Pathologic myopia	0.975504	1
Pathologic myopia	1	1
Glaucoma	0	0
Glaucoma	0	0.00485437
Glaucoma	0	0.966019
Glaucoma	0.00110865	0.966019
Glaucoma	0.00110865	0.970874
Glaucoma	0.00166297	0.970874
Glaucoma	0.00166297	0.975728
Glaucoma	0.0293792	0.975728
Glaucoma	0.0293792	0.980583
Glaucoma	0.0304878	0.980583
Glaucoma	0.0304878	0.985437
Glaucoma	0.0526608	0.985437
Glaucoma	0.0526608	0.990291
Glaucoma	0.0687361	0.990291
Glaucoma	0.0687361	0.995146
Glaucoma	0.0848115	0.995146
Glaucoma	0.0848115	1
Glaucoma	0.180155	1
Glaucoma	0.181264	1
Glaucoma	0.197339	1
Glaucoma	0.198448	1
Glaucoma	0.466741	1
Glaucoma	0.467849	1
Glaucoma	0.52439	1
Glaucoma	0.525499	1
Glaucoma	0.542129	1
Glaucoma	0.543237	1
Glaucoma	0.649667	1
Glaucoma	0.650776	1
Glaucoma	0.732816	1
Glaucoma	0.733925	1
Glaucoma	0.786031	1
Glaucoma	0.78714	1
Glaucoma	0.973947	1
Glaucoma	0.975055	1
Glaucoma	1	1
Retinal vein occlusion	0	0
Retinal vein occlusion	0	0.00769231
Retinal vein occlusion	0	0.569231
Retinal vein occlusion	0	0.584615
Retinal vein occlusion	0	0.930769
Retinal vein occlusion	0.000531915	0.930769
Retinal vein occlusion	0.000531915	0.992308
Retinal vein occlusion	0.00319149	0.992308
Retinal vein occlusion	0.00319149	1
Retinal vein occlusion	0.194149	1
Retinal vein occlusion	0.195213	1
Retinal vein occlusion	0.209574	1
Retinal vein occlusion	0.210638	1
Retinal vein occlusion	0.412234	1
Retinal vein occlusion	0.413298	1
Retinal vein occlusion	0.489894	1
Retinal vein occlusion	0.490957	1
Retinal vein occlusion	0.570745	1
Retinal vein occlusion	0.571809	1
Retinal vein occlusion	0.677128	1
Retinal vein occlusion	0.678191	1
Retinal vein occlusion	0.756915	1
Retinal vein occlusion	0.757979	1
Retinal vein occlusion	0.975	1
Retinal vein occlusion	0.976064	1
Retinal vein occlusion	1	1
Retinal detachment	0	0
Retinal detachment	0	0.00367647
Retinal detachment	0	0.996324
Retinal detachment	0.043153	0.996324
Retinal detachment	0.043153	1
Retinal detachment	0.187572	1
Retinal detachment	0.188723	1
Retinal detachment	0.204258	1
Retinal detachment	0.205409	1
Retinal detachment	0.402186	1
Retinal detachment	0.403337	1
Retinal detachment	0.53855	1
Retinal detachment	0.539701	1
Retinal detachment	0.557537	1
Retinal detachment	0.558688	1
Retinal detachment	0.666283	1
Retinal detachment	0.667434	1
Retinal detachment	0.800345	1
Retinal detachment	0.801496	1
Retinal detachment	0.972957	1
Retinal detachment	0.974108	1
Retinal detachment	1	1
Age-related macular degeneration	0	0
Age-related macular degeneration	0	0.00346021
Age-related macular degeneration	0	0.370242
Age-related macular degeneration	0.000581058	0.370242
Age-related macular degeneration	0.000581058	0.861592
Age-related macular degeneration	0.00116212	0.861592
Age-related macular degeneration	0.00116212	0.923875
Age-related macular degeneration	0.00174317	0.923875
Age-related macular degeneration	0.00174317	0.941176
Age-related macular degeneration	0.00232423	0.941176
Age-related macular degeneration	0.00232423	0.948097
Age-related macular degeneration	0.00290529	0.948097
Age-related macular degeneration	0.00290529	0.961938
Age-related macular degeneration	0.00348635	0.961938
Age-related macular degeneration	0.00348635	0.965398
Age-related macular degeneration	0.00522952	0.965398
Age-related macular degeneration	0.00522952	0.975779
Age-related macular degeneration	0.00581058	0.975779
Age-related macular degeneration	0.00581058	0.982699
Age-related macular degeneration	0.00697269	0.982699
Age-related macular degeneration	0.00697269	0.986159
Age-related macular degeneration	0.00871586	0.986159
Age-related macular degeneration	0.00871586	0.989619
Age-related macular degeneration	0.0151075	0.989619
Age-related macular degeneration	0.0151075	0.99308
Age-related macular degeneration	0.019756	0.99308
Age-related macular degeneration	0.019756	0.99654
Age-related macular degeneration	0.166182	0.99654
Age-related macular degeneration	0.166182	1
Age-related macular degeneration	0.17606	1
Age-related macular degeneration	0.177223	1
Age-related macular degeneration	0.191749	1
Age-related macular degeneration	0.192911	1
Age-related macular degeneration	0.193492	1
Age-related macular degeneration	0.194654	1
Age-related macular degeneration	0.383498	1
Age-related macular degeneration	0.38466	1
Age-related macular degeneration	0.525276	1
Age-related macular degeneration	0.526438	1
Age-related macular degeneration	0.732132	1
Age-related macular degeneration	0.733295	1
Age-related macular degeneration	0.782684	1
Age-related macular degeneration	0.783847	1
Age-related macular degeneration	0.97269	1
Age-related macular degeneration	0.973852	1
Age-related macular degeneration	1	1
Diabetic retinopathy	0	0
Diabetic retinopathy	0	0.003003
Diabetic retinopathy	0	0.663664
Diabetic retinopathy	0.000596303	0.663664
Diabetic retinopathy	0.000596303	0.924925
Diabetic retinopathy	0.00119261	0.924925
Diabetic retinopathy	0.00119261	0.960961
Diabetic retinopathy	0.00178891	0.960961
Diabetic retinopathy	0.00178891	0.972973
Diabetic retinopathy	0.00238521	0.972973
Diabetic retinopathy	0.00238521	0.975976
Diabetic retinopathy	0.00298151	0.975976
Diabetic retinopathy	0.00298151	0.978979
Diabetic retinopathy	0.00954085	0.978979
Diabetic retinopathy	0.00954085	0.981982
Diabetic retinopathy	0.0101371	0.981982
Diabetic retinopathy	0.0101371	0.984985
Diabetic retinopathy	0.0113298	0.984985
Diabetic retinopathy	0.0113298	0.990991
Diabetic retinopathy	0.0304114	0.990991
Diabetic retinopathy	0.0304114	0.993994
Diabetic retinopathy	0.0429338	0.993994
Diabetic retinopathy	0.0429338	0.996997
Diabetic retinopathy	0.166965	0.996997
Diabetic retinopathy	0.168157	0.996997
Diabetic retinopathy	0.168754	0.996997
Diabetic retinopathy	0.169946	0.996997
Diabetic retinopathy	0.265355	0.996997
Diabetic retinopathy	0.265355	1
Diabetic retinopathy	0.36613	1
Diabetic retinopathy	0.367323	1
Diabetic retinopathy	0.447823	1
Diabetic retinopathy	0.449016	1
Diabetic retinopathy	0.515206	1
Diabetic retinopathy	0.516398	1
Diabetic retinopathy	0.536673	1
Diabetic retinopathy	0.537865	1
Diabetic retinopathy	0.660704	1
Diabetic retinopathy	0.661896	1
Diabetic retinopathy	0.747764	1
Diabetic retinopathy	0.748956	1
Diabetic retinopathy	0.800239	1
Diabetic retinopathy	0.801431	1
Diabetic retinopathy	0.977937	1
Diabetic retinopathy	0.979129	1
Diabetic retinopathy	1	1
Central serous chorioretinopathy	0	0
Central serous chorioretinopathy	0	0.0116279
Central serous chorioretinopathy	0	0.906977
Central serous chorioretinopathy	0.0010395	0.906977
Central serous chorioretinopathy	0.0010395	0.930233
Central serous chorioretinopathy	0.0135135	0.930233
Central serous chorioretinopathy	0.0135135	0.94186
Central serous chorioretinopathy	0.0223493	0.94186
Central serous chorioretinopathy	0.0223493	0.953488
Central serous chorioretinopathy	0.0389813	0.953488
Central serous chorioretinopathy	0.0389813	0.965116
Central serous chorioretinopathy	0.0504158	0.965116
Central serous chorioretinopathy	0.0504158	0.976744
Central serous chorioretinopathy	0.0717256	0.976744
Central serous chorioretinopathy	0.0717256	0.988372
Central serous chorioretinopathy	0.106549	0.988372
Central serous chorioretinopathy	0.107588	0.988372
Central serous chorioretinopathy	0.177755	0.988372
Central serous chorioretinopathy	0.178794	0.988372
Central serous chorioretinopathy	0.192827	0.988372
Central serous chorioretinopathy	0.193867	0.988372
Central serous chorioretinopathy	0.194906	0.988372
Central serous chorioretinopathy	0.195946	0.988372
Central serous chorioretinopathy	0.378378	0.988372
Central serous chorioretinopathy	0.379418	0.988372
Central serous chorioretinopathy	0.45894	0.988372
Central serous chorioretinopathy	0.459979	0.988372
Central serous chorioretinopathy	0.508836	0.988372
Central serous chorioretinopathy	0.508836	1
Central serous chorioretinopathy	0.522869	1
Central serous chorioretinopathy	0.523909	1
Central serous chorioretinopathy	0.543139	1
Central serous chorioretinopathy	0.544179	1
Central serous chorioretinopathy	0.660083	1
Central serous chorioretinopathy	0.661123	1
Central serous chorioretinopathy	0.746881	1
Central serous chorioretinopathy	0.747921	1
Central serous chorioretinopathy	0.797817	1
Central serous chorioretinopathy	0.798857	1
Central serous chorioretinopathy	0.975572	1
Central serous chorioretinopathy	0.976611	1
Central serous chorioretinopathy	1	1

## Sheet: Figure 2c
Category	False Positive Rate	True Positive Rate
Average	0	0.833159
Average	0.000575374	0.90772
Average	0.000592417	0.91213
Average	0.000640205	0.97474
Average	0.000643915	0.991343
Average	0.000718907	0.993969
Average	0.00128041	0.994851
Average	0.00402762	0.996313
Average	0.0115009	0.996313
Average	0.0126509	0.996313
Average	0.081306	0.996754
Average	0.0902818	0.996754
Average	0.0909091	0.996754
Average	0.0914319	0.996754
Average	0.0920598	0.996754
Average	0.0921895	0.996754
Average	0.0931944	0.996754
Average	0.0934699	0.996754
Average	0.0944206	0.996754
Average	0.0960307	0.996754
Average	0.0973111	0.996754
Average	0.100451	0.996754
Average	0.101739	0.996754
Average	0.102382	0.996754
Average	0.102488	0.996754
Average	0.10367	0.996754
Average	0.103673	0.996754
Average	0.106958	0.996754
Average	0.108108	0.996754
Average	0.109258	0.996754
Average	0.109321	0.996754
Average	0.109475	0.996754
Average	0.110408	0.996754
Average	0.110472	0.996754
Average	0.110755	0.996754
Average	0.111396	0.996754
Average	0.112201	0.996754
Average	0.112676	0.996754
Average	0.113427	0.996754
Average	0.113471	0.996754
Average	0.114597	0.996754
Average	0.114684	0.996754
Average	0.115877	0.996754
Average	0.115898	0.996754
Average	0.116505	0.997423
Average	0.119668	0.997423
Average	0.120853	0.997423
Average	0.123652	0.997423
Average	0.12509	0.997423
Average	0.146657	0.997423
Average	0.148095	0.997423
Average	0.149533	0.997423
Average	0.150971	0.997423
Average	0.206697	0.997849
Average	0.312248	0.997849
Average	0.313399	0.997849
Average	0.315518	0.997849
Average	0.316748	0.998519
Average	0.316806	0.998519
Average	0.317031	0.998519
Average	0.318182	0.998519
Average	0.320743	0.998519
Average	0.322023	0.998519
Average	0.334827	0.998519
Average	0.336108	0.998519
Average	0.345379	0.998519
Average	0.346564	0.998519
Average	0.40138	0.998519
Average	0.40253	0.998519
Average	0.403735	0.998519
Average	0.405023	0.998519
Average	0.406214	0.998519
Average	0.407365	0.998519
Average	0.410178	0.998519
Average	0.411404	0.998519
Average	0.417476	0.998519
Average	0.418689	0.998519
Average	0.424874	0.998519
Average	0.426312	0.998519
Average	0.431872	0.998519
Average	0.433057	0.998519
Average	0.456584	1
Average	0.47211	1
Average	0.47326	1
Average	0.473942	1
Average	0.474684	1
Average	0.475169	1
Average	0.475834	1
Average	0.476497	1
Average	0.476953	1
Average	0.477785	1
Average	0.478233	1
Average	0.486044	1
Average	0.486556	1
Average	0.487257	1
Average	0.487836	1
Average	0.493562	1
Average	0.494537	1
Average	0.494788	1
Average	0.495687	1
Average	0.495972	1
Average	0.497123	1
Average	0.499678	1
Average	0.500966	1
Average	0.507682	1
Average	0.508963	1
Average	0.521919	1
Average	0.523104	1
Average	0.536305	1
Average	0.537743	1
Average	0.612508	1
Average	0.613734	1
Average	0.623705	1
Average	0.623922	1
Average	0.624856	1
Average	0.625072	1
Average	0.628681	1
Average	0.629962	1
Average	0.633612	1
Average	0.6349	1
Average	0.640403	1
Average	0.641265	1
Average	0.641588	1
Average	0.642703	1
Average	0.704476	1
Average	0.704866	1
Average	0.705702	1
Average	0.706146	1
Average	0.711772	1
Average	0.712985	1
Average	0.719793	1
Average	0.719954	1
Average	0.720944	1
Average	0.721104	1
Average	0.727624	1
Average	0.728912	1
Average	0.729265	1
Average	0.73045	1
Average	0.760563	1
Average	0.761844	1
Average	0.763335	1
Average	0.764562	1
Average	0.768811	1
Average	0.770024	1
Average	0.77618	1
Average	0.776308	1
Average	0.77733	1
Average	0.777458	1
Average	0.777849	1
Average	0.779129	1
Average	0.780014	1
Average	0.781452	1
Average	0.784288	1
Average	0.785576	1
Average	0.96991	1
Average	0.971183	1
Average	0.971191	1
Average	0.971481	1
Average	0.972156	1
Average	0.97241	1
Average	0.972694	1
Average	0.972957	1
Average	0.972973	1
Average	0.973341	1
Average	0.974108	1
Average	0.974123	1
Average	0.976175	1
Average	0.977463	1
Average	1	1
Normal	0	0
Normal	0	0.00236407
Normal	0	0.976359
Normal	0.000718907	0.976359
Normal	0.000718907	1
Normal	0.123652	1
Normal	0.12509	1
Normal	0.146657	1
Normal	0.148095	1
Normal	0.149533	1
Normal	0.150971	1
Normal	0.424874	1
Normal	0.426312	1
Normal	0.536305	1
Normal	0.537743	1
Normal	0.641265	1
Normal	0.642703	1
Normal	0.780014	1
Normal	0.781452	1
Normal	1	1
Tigroid fundus	0	0
Tigroid fundus	0	0.0131579
Tigroid fundus	0	0.315789
Tigroid fundus	0.000575374	0.315789
Tigroid fundus	0.000575374	0.986842
Tigroid fundus	0.00402762	0.986842
Tigroid fundus	0.00402762	1
Tigroid fundus	0.0909091	1
Tigroid fundus	0.0920598	1
Tigroid fundus	0.109321	1
Tigroid fundus	0.110472	1
Tigroid fundus	0.317031	1
Tigroid fundus	0.318182	1
Tigroid fundus	0.406214	1
Tigroid fundus	0.407365	1
Tigroid fundus	0.474684	1
Tigroid fundus	0.475834	1
Tigroid fundus	0.495972	1
Tigroid fundus	0.497123	1
Tigroid fundus	0.623705	1
Tigroid fundus	0.624856	1
Tigroid fundus	0.719793	1
Tigroid fundus	0.720944	1
Tigroid fundus	0.77618	1
Tigroid fundus	0.77733	1
Tigroid fundus	0.972957	1
Tigroid fundus	0.974108	1
Tigroid fundus	1	1
Pathologic myopia	0	0
Pathologic myopia	0	0.0060241
Pathologic myopia	0	0.987952
Pathologic myopia	0.113471	0.987952
Pathologic myopia	0.114684	0.987952
Pathologic myopia	0.115898	0.987952
Pathologic myopia	0.116505	0.993976
Pathologic myopia	0.316748	0.993976
Pathologic myopia	0.316748	1
Pathologic myopia	0.417476	1
Pathologic myopia	0.418689	1
Pathologic myopia	0.486044	1
Pathologic myopia	0.487257	1
Pathologic myopia	0.711772	1
Pathologic myopia	0.712985	1
Pathologic myopia	0.768811	1
Pathologic myopia	0.770024	1
Pathologic myopia	0.971481	1
Pathologic myopia	0.972694	1
Pathologic myopia	1	1
Glaucoma	0	0
Glaucoma	0	0.00546448
Glaucoma	0	1
Glaucoma	0.0931944	1
Glaucoma	0.0944206	1
Glaucoma	0.112201	1
Glaucoma	0.113427	1
Glaucoma	0.410178	1
Glaucoma	0.411404	1
Glaucoma	0.473942	1
Glaucoma	0.475169	1
Glaucoma	0.493562	1
Glaucoma	0.494788	1
Glaucoma	0.612508	1
Glaucoma	0.613734	1
Glaucoma	0.704476	1
Glaucoma	0.705702	1
Glaucoma	0.763335	1
Glaucoma	0.764562	1
Glaucoma	0.971183	1
Glaucoma	0.97241	1
Glaucoma	1	1
Retinal vein occlusion	0	0
Retinal vein occlusion	0	0.00793651
Retinal vein occlusion	0	0.587302
Retinal vein occlusion	0	0.603175
Retinal vein occlusion	0	0.960317
Retinal vein occlusion	0.000592417	0.960317
Retinal vein occlusion	0.000592417	1
Retinal vein occlusion	0.102488	1
Retinal vein occlusion	0.103673	1
Retinal vein occlusion	0.119668	1
Retinal vein occlusion	0.120853	1
Retinal vein occlusion	0.345379	1
Retinal vein occlusion	0.346564	1
Retinal vein occlusion	0.431872	1
Retinal vein occlusion	0.433057	1
Retinal vein occlusion	0.521919	1
Retinal vein occlusion	0.523104	1
Retinal vein occlusion	0.640403	1
Retinal vein occlusion	0.641588	1
Retinal vein occlusion	0.729265	1
Retinal vein occlusion	0.73045	1
Retinal vein occlusion	0.972156	1
Retinal vein occlusion	0.973341	1
Retinal vein occlusion	1	1
Retinal detachment	0	0
Retinal detachment	0	0.00396825
Retinal detachment	0	1
Retinal detachment	0.0960307	1
Retinal detachment	0.0973111	1
Retinal detachment	0.114597	1
Retinal detachment	0.115877	1
Retinal detachment	0.334827	1
Retinal detachment	0.336108	1
Retinal detachment	0.486556	1
Retinal detachment	0.487836	1
Retinal detachment	0.507682	1
Retinal detachment	0.508963	1
Retinal detachment	0.628681	1
Retinal detachment	0.629962	1
Retinal detachment	0.777849	1
Retinal detachment	0.779129	1
Retinal detachment	0.96991	1
Retinal detachment	0.971191	1
Retinal detachment	1	1
Age-related macular degeneration	0	0
Age-related macular degeneration	0	0.00396825
Age-related macular degeneration	0	0.424603
Age-related macular degeneration	0.000640205	0.424603
Age-related macular degeneration	0.000640205	0.988095
Age-related macular degeneration	0.00128041	0.988095
Age-related macular degeneration	0.00128041	0.996032
Age-related macular degeneration	0.081306	0.996032
Age-related macular degeneration	0.081306	1
Age-related macular degeneration	0.0921895	1
Age-related macular degeneration	0.0934699	1
Age-related macular degeneration	0.109475	1
Age-related macular degeneration	0.110755	1
Age-related macular degeneration	0.111396	1
Age-related macular degeneration	0.112676	1
Age-related macular degeneration	0.320743	1
Age-related macular degeneration	0.322023	1
Age-related macular degeneration	0.476953	1
Age-related macular degeneration	0.478233	1
Age-related macular degeneration	0.704866	1
Age-related macular degeneration	0.706146	1
Age-related macular degeneration	0.760563	1
Age-related macular degeneration	0.761844	1
Age-related macular degeneration	0.96991	1
Age-related macular degeneration	0.971191	1
Age-related macular degeneration	1	1
Diabetic retinopathy	0	0
Diabetic retinopathy	0	0.00383142
Diabetic retinopathy	0	0.846743
Diabetic retinopathy	0.000643915	0.846743
Diabetic retinopathy	0.000643915	0.996169
Diabetic retinopathy	0.100451	0.996169
Diabetic retinopathy	0.101739	0.996169
Diabetic retinopathy	0.102382	0.996169
Diabetic retinopathy	0.10367	0.996169
Diabetic retinopathy	0.206697	0.996169
Diabetic retinopathy	0.206697	1
Diabetic retinopathy	0.315518	1
Diabetic retinopathy	0.316806	1
Diabetic retinopathy	0.403735	1
Diabetic retinopathy	0.405023	1
Diabetic retinopathy	0.476497	1
Diabetic retinopathy	0.477785	1
Diabetic retinopathy	0.499678	1
Diabetic retinopathy	0.500966	1
Diabetic retinopathy	0.633612	1
Diabetic retinopathy	0.6349	1
Diabetic retinopathy	0.727624	1
Diabetic retinopathy	0.728912	1
Diabetic retinopathy	0.784288	1
Diabetic retinopathy	0.785576	1
Diabetic retinopathy	0.976175	1
Diabetic retinopathy	0.977463	1
Diabetic retinopathy	1	1
Central serous chorioretinopathy	0	0
Central serous chorioretinopathy	0	0.0133333
Central serous chorioretinopathy	0	0.986667
Central serous chorioretinopathy	0.0115009	0.986667
Central serous chorioretinopathy	0.0126509	0.986667
Central serous chorioretinopathy	0.0902818	0.986667
Central serous chorioretinopathy	0.0914319	0.986667
Central serous chorioretinopathy	0.106958	0.986667
Central serous chorioretinopathy	0.108108	0.986667
Central serous chorioretinopathy	0.109258	0.986667
Central serous chorioretinopathy	0.110408	0.986667
Central serous chorioretinopathy	0.312248	0.986667
Central serous chorioretinopathy	0.313399	0.986667
Central serous chorioretinopathy	0.40138	0.986667
Central serous chorioretinopathy	0.40253	0.986667
Central serous chorioretinopathy	0.456584	0.986667
Central serous chorioretinopathy	0.456584	1
Central serous chorioretinopathy	0.47211	1
Central serous chorioretinopathy	0.47326	1
Central serous chorioretinopathy	0.494537	1
Central serous chorioretinopathy	0.495687	1
Central serous chorioretinopathy	0.623922	1
Central serous chorioretinopathy	0.625072	1
Central serous chorioretinopathy	0.719954	1
Central serous chorioretinopathy	0.721104	1
Central serous chorioretinopathy	0.776308	1
Central serous chorioretinopathy	0.777458	1
Central serous chorioretinopathy	0.972973	1
Central serous chorioretinopathy	0.974123	1
Central serous chorioretinopathy	1	1

## Sheet: Figure 2d
Category	False Positive Rate	True Positive Rate
Average	0	0.579827
Average	0.00236967	0.596921
Average	0.0023753	0.604858
Average	0.00271003	0.606541
Average	0.00277008	0.630565
Average	0.00303951	0.664108
Average	0.00503778	0.678728
Average	0.00529101	0.686526
Average	0.00542005	0.69831
Average	0.00554017	0.702815
Average	0.00607903	0.718538
Average	0.007109	0.727085
Average	0.00712589	0.758831
Average	0.00755668	0.785147
Average	0.00793651	0.787096
Average	0.00813008	0.795514
Average	0.00831025	0.80152
Average	0.00911854	0.802568
Average	0.00950119	0.810504
Average	0.0100756	0.813428
Average	0.0110803	0.817933
Average	0.0118483	0.82648
Average	0.0121581	0.827528
Average	0.0125945	0.833376
Average	0.0131234	0.833376
Average	0.014218	0.85047
Average	0.0151134	0.856318
Average	0.0165877	0.856318
Average	0.0182371	0.858414
Average	0.0183727	0.858414
Average	0.0189573	0.858414
Average	0.0189702	0.858414
Average	0.0201511	0.858414
Average	0.021164	0.858414
Average	0.0212766	0.861559
Average	0.021327	0.861559
Average	0.0236967	0.861559
Average	0.0243902	0.861559
Average	0.0251889	0.861559
Average	0.026455	0.861559
Average	0.0273556	0.864704
Average	0.0277008	0.867707
Average	0.0277078	0.873555
Average	0.0302267	0.876479
Average	0.033241	0.87798
Average	0.0356295	0.885917
Average	0.0360111	0.891923
Average	0.037037	0.893872
Average	0.0377834	0.893872
Average	0.0402844	0.893872
Average	0.0427553	0.901808
Average	0.0428212	0.901808
Average	0.0449735	0.901808
Average	0.0450237	0.901808
Average	0.0455927	0.908098
Average	0.0460705	0.909781
Average	0.0478589	0.912705
Average	0.0486322	0.913753
Average	0.0502646	0.913753
Average	0.0521327	0.913753
Average	0.0524934	0.913753
Average	0.0547112	0.91585
Average	0.056872	0.91585
Average	0.0569106	0.91585
Average	0.0570071	0.91585
Average	0.0577428	0.91585
Average	0.0617577	0.91585
Average	0.0623306	0.91585
Average	0.0638298	0.917946
Average	0.0790274	0.918995
Average	0.0803324	0.921998
Average	0.0813008	0.923681
Average	0.0831234	0.926605
Average	0.087886	0.926605
Average	0.0926366	0.926605
Average	0.0942249	0.927653
Average	0.0972644	0.928701
Average	0.106383	0.92975
Average	0.110803	0.931251
Average	0.115502	0.932299
Average	0.115869	0.935223
Average	0.116343	0.936725
Average	0.118541	0.937773
Average	0.12766	0.93987
Average	0.139818	0.940918
Average	0.142857	0.944062
Average	0.14455	0.944062
Average	0.148615	0.946986
Average	0.149289	0.946986
Average	0.155125	0.946986
Average	0.160665	0.946986
Average	0.161094	0.948035
Average	0.164134	0.948035
Average	0.165312	0.949718
Average	0.165877	0.949718
Average	0.170213	0.949718
Average	0.170616	0.949718
Average	0.173442	0.949718
Average	0.174603	0.949718
Average	0.178862	0.949718
Average	0.179331	0.950766
Average	0.179894	0.950766
Average	0.18541	0.951815
Average	0.186352	0.951815
Average	0.191136	0.951815
Average	0.191601	0.951815
Average	0.196676	0.951815
Average	0.203252	0.953498
Average	0.203791	0.962045
Average	0.206349	0.963994
Average	0.206651	0.963994
Average	0.211401	0.963994
Average	0.231003	0.965043
Average	0.231738	0.967967
Average	0.246612	0.96965
Average	0.260664	0.96965
Average	0.265403	0.96965
Average	0.270142	0.96965
Average	0.270517	0.971746
Average	0.274882	0.971746
Average	0.280423	0.971746
Average	0.285714	0.971746
Average	0.295393	0.97343
Average	0.296912	0.97343
Average	0.300813	0.97343
Average	0.301663	0.97343
Average	0.308943	0.975114
Average	0.309711	0.975114
Average	0.314363	0.976797
Average	0.314961	0.976797
Average	0.324645	0.985344
Average	0.34349	0.985344
Average	0.34903	0.985344
Average	0.352645	0.988268
Average	0.443213	0.988268
Average	0.448753	0.988268
Average	0.464455	0.996815
Average	0.487535	0.998316
Average	0.691057	1
Average	1	1
Normal	0	0
Normal	0	0.0263158
Normal	0	0.263158
Normal	0.00503778	0.263158
Normal	0.00503778	0.394737
Normal	0.00755668	0.394737
Normal	0.00755668	0.447368
Normal	0.00755668	0.5
Normal	0.00755668	0.631579
Normal	0.0100756	0.631579
Normal	0.0100756	0.657895
Normal	0.0125945	0.657895
Normal	0.0125945	0.710526
Normal	0.0151134	0.710526
Normal	0.0151134	0.763158
Normal	0.0201511	0.763158
Normal	0.0251889	0.763158
Normal	0.0277078	0.763158
Normal	0.0277078	0.815789
Normal	0.0302267	0.815789
Normal	0.0302267	0.842105
Normal	0.0377834	0.842105
Normal	0.0428212	0.842105
Normal	0.0478589	0.842105
Normal	0.0478589	0.868421
Normal	0.0831234	0.868421
Normal	0.0831234	0.894737
Normal	0.115869	0.894737
Normal	0.115869	0.921053
Normal	0.148615	0.921053
Normal	0.148615	0.947368
Normal	0.231738	0.947368
Normal	0.231738	0.973684
Normal	0.352645	0.973684
Normal	0.352645	1
Normal	1	1
Tigroid fundus	0	0
Tigroid fundus	0	0.0769231
Tigroid fundus	0	0.846154
Tigroid fundus	0.0118483	0.846154
Tigroid fundus	0.0118483	0.923077
Tigroid fundus	0.0189573	0.923077
Tigroid fundus	0.0236967	0.923077
Tigroid fundus	0.0521327	0.923077
Tigroid fundus	0.056872	0.923077
Tigroid fundus	0.165877	0.923077
Tigroid fundus	0.170616	0.923077
Tigroid fundus	0.203791	0.923077
Tigroid fundus	0.203791	1
Tigroid fundus	0.270142	1
Tigroid fundus	0.274882	1
Tigroid fundus	1	1
Pathologic myopia	0	0
Pathologic myopia	0	0.0185185
Pathologic myopia	0	1
Pathologic myopia	0.0131234	1
Pathologic myopia	0.0183727	1
Pathologic myopia	0.0524934	1
Pathologic myopia	0.0577428	1
Pathologic myopia	0.186352	1
Pathologic myopia	0.191601	1
Pathologic myopia	0.309711	1
Pathologic myopia	0.314961	1
Pathologic myopia	1	1
Glaucoma	0	0
Glaucoma	0	0.0769231
Glaucoma	0	0.461538
Glaucoma	0.00236967	0.461538
Glaucoma	0.00236967	0.615385
Glaucoma	0.007109	0.615385
Glaucoma	0.007109	0.692308
Glaucoma	0.014218	0.692308
Glaucoma	0.014218	0.846154
Glaucoma	0.0165877	0.846154
Glaucoma	0.021327	0.846154
Glaucoma	0.0402844	0.846154
Glaucoma	0.0450237	0.846154
Glaucoma	0.14455	0.846154
Glaucoma	0.149289	0.846154
Glaucoma	0.260664	0.846154
Glaucoma	0.265403	0.846154
Glaucoma	0.324645	0.846154
Glaucoma	0.324645	0.923077
Glaucoma	0.464455	0.923077
Glaucoma	0.464455	1
Glaucoma	1	1
Retinal vein occlusion	0	0
Retinal vein occlusion	0	0.0151515
Retinal vein occlusion	0	0.666667
Retinal vein occlusion	0.00271003	0.666667
Retinal vein occlusion	0.00271003	0.681818
Retinal vein occlusion	0.00542005	0.681818
Retinal vein occlusion	0.00542005	0.787879
Retinal vein occlusion	0.00813008	0.787879
Retinal vein occlusion	0.00813008	0.863636
Retinal vein occlusion	0.0189702	0.863636
Retinal vein occlusion	0.0243902	0.863636
Retinal vein occlusion	0.0460705	0.863636
Retinal vein occlusion	0.0460705	0.878788
Retinal vein occlusion	0.0569106	0.878788
Retinal vein occlusion	0.0623306	0.878788
Retinal vein occlusion	0.0813008	0.878788
Retinal vein occlusion	0.0813008	0.893939
Retinal vein occlusion	0.165312	0.893939
Retinal vein occlusion	0.165312	0.909091
Retinal vein occlusion	0.173442	0.909091
Retinal vein occlusion	0.178862	0.909091
Retinal vein occlusion	0.203252	0.909091
Retinal vein occlusion	0.203252	0.924242
Retinal vein occlusion	0.246612	0.924242
Retinal vein occlusion	0.246612	0.939394
Retinal vein occlusion	0.295393	0.939394
Retinal vein occlusion	0.295393	0.954545
Retinal vein occlusion	0.300813	0.954545
Retinal vein occlusion	0.308943	0.954545
Retinal vein occlusion	0.308943	0.969697
Retinal vein occlusion	0.314363	0.969697
Retinal vein occlusion	0.314363	0.984848
Retinal vein occlusion	0.691057	0.984848
Retinal vein occlusion	0.691057	1
Retinal vein occlusion	1	1
Retinal detachment	0	0
Retinal detachment	0	0.0175439
Retinal detachment	0	0.877193
Retinal detachment	0.00529101	0.877193
Retinal detachment	0.00529101	0.947368
Retinal detachment	0.00793651	0.947368
Retinal detachment	0.00793651	0.964912
Retinal detachment	0.021164	0.964912
Retinal detachment	0.026455	0.964912
Retinal detachment	0.037037	0.964912
Retinal detachment	0.037037	0.982456
Retinal detachment	0.0449735	0.982456
Retinal detachment	0.0502646	0.982456
Retinal detachment	0.174603	0.982456
Retinal detachment	0.179894	0.982456
Retinal detachment	0.206349	0.982456
Retinal detachment	0.206349	1
Retinal detachment	0.280423	1
Retinal detachment	0.285714	1
Retinal detachment	1	1
Age-related macular degeneration	0	0
Age-related macular degeneration	0	0.0135135
Age-related macular degeneration	0	0.486486
Age-related macular degeneration	0.00277008	0.486486
Age-related macular degeneration	0.00277008	0.702703
Age-related macular degeneration	0.00554017	0.702703
Age-related macular degeneration	0.00554017	0.743243
Age-related macular degeneration	0.00831025	0.743243
Age-related macular degeneration	0.00831025	0.797297
Age-related macular degeneration	0.0110803	0.797297
Age-related macular degeneration	0.0110803	0.837838
Age-related macular degeneration	0.0277008	0.837838
Age-related macular degeneration	0.0277008	0.864865
Age-related macular degeneration	0.033241	0.864865
Age-related macular degeneration	0.033241	0.878378
Age-related macular degeneration	0.0360111	0.878378
Age-related macular degeneration	0.0360111	0.932432
Age-related macular degeneration	0.0803324	0.932432
Age-related macular degeneration	0.0803324	0.959459
Age-related macular degeneration	0.110803	0.959459
Age-related macular degeneration	0.110803	0.972973
Age-related macular degeneration	0.116343	0.972973
Age-related macular degeneration	0.116343	0.986486
Age-related macular degeneration	0.155125	0.986486
Age-related macular degeneration	0.160665	0.986486
Age-related macular degeneration	0.191136	0.986486
Age-related macular degeneration	0.196676	0.986486
Age-related macular degeneration	0.34349	0.986486
Age-related macular degeneration	0.34903	0.986486
Age-related macular degeneration	0.443213	0.986486
Age-related macular degeneration	0.448753	0.986486
Age-related macular degeneration	0.487535	0.986486
Age-related macular degeneration	0.487535	1
Age-related macular degeneration	1	1
Diabetic retinopathy	0	0
Diabetic retinopathy	0	0.00943396
Diabetic retinopathy	0	0.188679
Diabetic retinopathy	0.00303951	0.188679
Diabetic retinopathy	0.00303951	0.490566
Diabetic retinopathy	0.00607903	0.490566
Diabetic retinopathy	0.00607903	0.632075
Diabetic retinopathy	0.00911854	0.632075
Diabetic retinopathy	0.00911854	0.641509
Diabetic retinopathy	0.0121581	0.641509
Diabetic retinopathy	0.0121581	0.650943
Diabetic retinopathy	0.0182371	0.650943
Diabetic retinopathy	0.0182371	0.669811
Diabetic retinopathy	0.0212766	0.669811
Diabetic retinopathy	0.0212766	0.698113
Diabetic retinopathy	0.0273556	0.698113
Diabetic retinopathy	0.0273556	0.726415
Diabetic retinopathy	0.0455927	0.726415
Diabetic retinopathy	0.0455927	0.764151
Diabetic retinopathy	0.0455927	0.783019
Diabetic retinopathy	0.0486322	0.783019
Diabetic retinopathy	0.0486322	0.792453
Diabetic retinopathy	0.0547112	0.792453
Diabetic retinopathy	0.0547112	0.811321
Diabetic retinopathy	0.0638298	0.811321
Diabetic retinopathy	0.0638298	0.830189
Diabetic retinopathy	0.0790274	0.830189
Diabetic retinopathy	0.0790274	0.839623
Diabetic retinopathy	0.0942249	0.839623
Diabetic retinopathy	0.0942249	0.849057
Diabetic retinopathy	0.0972644	0.849057
Diabetic retinopathy	0.0972644	0.858491
Diabetic retinopathy	0.106383	0.858491
Diabetic retinopathy	0.106383	0.867925
Diabetic retinopathy	0.115502	0.867925
Diabetic retinopathy	0.115502	0.877358
Diabetic retinopathy	0.118541	0.877358
Diabetic retinopathy	0.118541	0.886792
Diabetic retinopathy	0.12766	0.886792
Diabetic retinopathy	0.12766	0.90566
Diabetic retinopathy	0.139818	0.90566
Diabetic retinopathy	0.139818	0.915094
Diabetic retinopathy	0.142857	0.915094
Diabetic retinopathy	0.142857	0.943396
Diabetic retinopathy	0.161094	0.943396
Diabetic retinopathy	0.161094	0.95283
Diabetic retinopathy	0.164134	0.95283
Diabetic retinopathy	0.170213	0.95283
Diabetic retinopathy	0.179331	0.95283
Diabetic retinopathy	0.179331	0.962264
Diabetic retinopathy	0.18541	0.962264
Diabetic retinopathy	0.18541	0.971698
Diabetic retinopathy	0.231003	0.971698
Diabetic retinopathy	0.231003	0.981132
Diabetic retinopathy	0.270517	0.981132
Diabetic retinopathy	0.270517	1
Diabetic retinopathy	1	1
Central serous chorioretinopathy	0	0
Central serous chorioretinopathy	0	0.0714286
Central serous chorioretinopathy	0	0.428571
Central serous chorioretinopathy	0.0023753	0.428571
Central serous chorioretinopathy	0.0023753	0.5
Central serous chorioretinopathy	0.00712589	0.5
Central serous chorioretinopathy	0.00712589	0.785714
Central serous chorioretinopathy	0.00950119	0.785714
Central serous chorioretinopathy	0.00950119	0.857143
Central serous chorioretinopathy	0.0356295	0.857143
Central serous chorioretinopathy	0.0356295	0.928571
Central serous chorioretinopathy	0.0427553	0.928571
Central serous chorioretinopathy	0.0427553	1
Central serous chorioretinopathy	0.0570071	1
Central serous chorioretinopathy	0.0617577	1
Central serous chorioretinopathy	0.087886	1
Central serous chorioretinopathy	0.0926366	1
Central serous chorioretinopathy	0.206651	1
Central serous chorioretinopathy	0.211401	1
Central serous chorioretinopathy	0.296912	1
Central serous chorioretinopathy	0.301663	1
Central serous chorioretinopathy	1	1

## Sheet: Figure 2e
Category	False Positive Rate	True Positive Rate
Average	0	0.771709
Average	0.00236967	0.814444
Average	0.00251889	0.82614
Average	0.00277008	0.83665
Average	0.00303951	0.841891
Average	0.00473934	0.841891
Average	0.00503778	0.844815
Average	0.00554017	0.846317
Average	0.00607903	0.847365
Average	0.00755667	0.864909
Average	0.00911854	0.867005
Average	0.00947867	0.892646
Average	0.0100756	0.898494
Average	0.0121581	0.901639
Average	0.0125945	0.901639
Average	0.015873	0.901639
Average	0.0166205	0.90314
Average	0.0166271	0.90314
Average	0.0176322	0.90314
Average	0.0182371	0.904189
Average	0.0183727	0.904189
Average	0.0189702	0.904189
Average	0.0201511	0.910037
Average	0.021164	0.910037
Average	0.0212766	0.913181
Average	0.0213777	0.913181
Average	0.02267	0.919029
Average	0.023622	0.919029
Average	0.0243902	0.919029
Average	0.0251889	0.936573
Average	0.0291005	0.938522
Average	0.0331754	0.938522
Average	0.0334347	0.940619
Average	0.0364742	0.941667
Average	0.0379147	0.941667
Average	0.0428212	0.944591
Average	0.0470914	0.944591
Average	0.0478589	0.944591
Average	0.0526316	0.944591
Average	0.0547112	0.945639
Average	0.0569106	0.947323
Average	0.0608466	0.951221
Average	0.0729483	0.952269
Average	0.0731707	0.953953
Average	0.0734597	0.9625
Average	0.0790274	0.963548
Average	0.0851064	0.964596
Average	0.0924171	0.973143
Average	0.0972644	0.976288
Average	0.100756	0.979212
Average	0.121581	0.98026
Average	0.121693	0.98221
Average	0.125592	0.98221
Average	0.126984	0.98221
Average	0.127371	0.983893
Average	0.130332	0.983893
Average	0.132275	0.983893
Average	0.135071	0.983893
Average	0.135392	0.983893
Average	0.136778	0.983893
Average	0.13981	0.983893
Average	0.140143	0.983893
Average	0.140921	0.983893
Average	0.142857	0.983893
Average	0.146341	0.983893
Average	0.149051	0.985577
Average	0.149606	0.985577
Average	0.154856	0.985577
Average	0.166205	0.985577
Average	0.171745	0.985577
Average	0.172986	0.985577
Average	0.177725	0.985577
Average	0.179894	0.985577
Average	0.181572	0.985577
Average	0.182464	0.985577
Average	0.185185	0.985577
Average	0.185273	0.985577
Average	0.186992	0.985577
Average	0.187204	0.985577
Average	0.190024	0.985577
Average	0.191436	0.985577
Average	0.196474	0.985577
Average	0.203791	0.985577
Average	0.204724	0.985577
Average	0.206349	0.985577
Average	0.208531	0.985577
Average	0.208672	0.98726
Average	0.209974	0.98726
Average	0.2109	0.98726
Average	0.21164	0.98726
Average	0.212766	0.988308
Average	0.214092	0.988308
Average	0.21564	0.988308
Average	0.215805	0.989357
Average	0.216152	0.989357
Average	0.218837	0.989357
Average	0.220903	0.989357
Average	0.224377	0.989357
Average	0.231003	0.990405
Average	0.238845	0.990405
Average	0.244094	0.990405
Average	0.249307	0.990405
Average	0.254848	0.990405
Average	0.36019	0.998952
Average	0.3769	1
Average	1	1
Normal	0	0
Normal	0	0.0263158
Normal	0	0.342105
Normal	0.00251889	0.342105
Normal	0.00251889	0.447368
Normal	0.00503778	0.447368
Normal	0.00503778	0.473684
Normal	0.00755667	0.473684
Normal	0.00755667	0.526316
Normal	0.00755667	0.578947
Normal	0.00755667	0.631579
Normal	0.0100756	0.631579
Normal	0.0100756	0.684211
Normal	0.0125945	0.684211
Normal	0.0176322	0.684211
Normal	0.0201511	0.684211
Normal	0.0201511	0.736842
Normal	0.02267	0.736842
Normal	0.02267	0.789474
Normal	0.0251889	0.789474
Normal	0.0251889	0.947368
Normal	0.0428212	0.947368
Normal	0.0428212	0.973684
Normal	0.0478589	0.973684
Normal	0.100756	0.973684
Normal	0.100756	1
Normal	0.191436	1
Normal	0.196474	1
Normal	1	1
Tigroid fundus	0	0
Tigroid fundus	0	0.0769231
Tigroid fundus	0	0.538462
Tigroid fundus	0.00236967	0.538462
Tigroid fundus	0.00236967	0.923077
Tigroid fundus	0.00947867	0.923077
Tigroid fundus	0.00947867	1
Tigroid fundus	0.0331754	1
Tigroid fundus	0.0379147	1
Tigroid fundus	0.135071	1
Tigroid fundus	0.13981	1
Tigroid fundus	0.182464	1
Tigroid fundus	0.187204	1
Tigroid fundus	0.2109	1
Tigroid fundus	0.21564	1
Tigroid fundus	1	1
Pathologic myopia	0	0
Pathologic myopia	0	0.0185185
Pathologic myopia	0	1
Pathologic myopia	0.0183727	1
Pathologic myopia	0.023622	1
Pathologic myopia	0.149606	1
Pathologic myopia	0.154856	1
Pathologic myopia	0.204724	1
Pathologic myopia	0.209974	1
Pathologic myopia	0.238845	1
Pathologic myopia	0.244094	1
Pathologic myopia	1	1
Glaucoma	0	0
Glaucoma	0	0.0769231
Glaucoma	0	0.615385
Glaucoma	0.00473934	0.615385
Glaucoma	0.00947867	0.615385
Glaucoma	0.00947867	0.769231
Glaucoma	0.0734597	0.769231
Glaucoma	0.0734597	0.846154
Glaucoma	0.0924171	0.846154
Glaucoma	0.0924171	0.923077
Glaucoma	0.125592	0.923077
Glaucoma	0.130332	0.923077
Glaucoma	0.172986	0.923077
Glaucoma	0.177725	0.923077
Glaucoma	0.203791	0.923077
Glaucoma	0.208531	0.923077
Glaucoma	0.36019	0.923077
Glaucoma	0.36019	1
Glaucoma	1	1
Retinal vein occlusion	0	0
Retinal vein occlusion	0	0.0151515
Retinal vein occlusion	0	0.924242
Retinal vein occlusion	0.0189702	0.924242
Retinal vein occlusion	0.0243902	0.924242
Retinal vein occlusion	0.0569106	0.924242
Retinal vein occlusion	0.0569106	0.939394
Retinal vein occlusion	0.0731707	0.939394
Retinal vein occlusion	0.0731707	0.954545
Retinal vein occlusion	0.127371	0.954545
Retinal vein occlusion	0.127371	0.969697
Retinal vein occlusion	0.140921	0.969697
Retinal vein occlusion	0.146341	0.969697
Retinal vein occlusion	0.149051	0.969697
Retinal vein occlusion	0.149051	0.984848
Retinal vein occlusion	0.181572	0.984848
Retinal vein occlusion	0.186992	0.984848
Retinal vein occlusion	0.208672	0.984848
Retinal vein occlusion	0.208672	1
Retinal vein occlusion	0.214092	1
Retinal vein occlusion	1	1
Retinal detachment	0	0
Retinal detachment	0	0.0175439
Retinal detachment	0	0.929825
Retinal detachment	0.015873	0.929825
Retinal detachment	0.021164	0.929825
Retinal detachment	0.0291005	0.929825
Retinal detachment	0.0291005	0.947368
Retinal detachment	0.0608466	0.947368
Retinal detachment	0.0608466	0.982456
Retinal detachment	0.121693	0.982456
Retinal detachment	0.121693	1
Retinal detachment	0.126984	1
Retinal detachment	0.132275	1
Retinal detachment	0.179894	1
Retinal detachment	0.185185	1
Retinal detachment	0.206349	1
Retinal detachment	0.21164	1
Retinal detachment	1	1
Age-related macular degeneration	0	0
Age-related macular degeneration	0	0.0135135
Age-related macular degeneration	0	0.878378
Age-related macular degeneration	0.00277008	0.878378
Age-related macular degeneration	0.00277008	0.972973
Age-related macular degeneration	0.00554017	0.972973
Age-related macular degeneration	0.00554017	0.986486
Age-related macular degeneration	0.0166205	0.986486
Age-related macular degeneration	0.0166205	1
Age-related macular degeneration	0.0470914	1
Age-related macular degeneration	0.0526316	1
Age-related macular degeneration	0.166205	1
Age-related macular degeneration	0.171745	1
Age-related macular degeneration	0.218837	1
Age-related macular degeneration	0.224377	1
Age-related macular degeneration	0.249307	1
Age-related macular degeneration	0.254848	1
Age-related macular degeneration	1	1
Diabetic retinopathy	0	0
Diabetic retinopathy	0	0.00943396
Diabetic retinopathy	0	0.603774
Diabetic retinopathy	0	0.622642
Diabetic retinopathy	0	0.716981
Diabetic retinopathy	0.00303951	0.716981
Diabetic retinopathy	0.00303951	0.764151
Diabetic retinopathy	0.00607903	0.764151
Diabetic retinopathy	0.00607903	0.773585
Diabetic retinopathy	0.00911854	0.773585
Diabetic retinopathy	0.00911854	0.792453
Diabetic retinopathy	0.0121581	0.792453
Diabetic retinopathy	0.0121581	0.820755
Diabetic retinopathy	0.0182371	0.820755
Diabetic retinopathy	0.0182371	0.830189
Diabetic retinopathy	0.0212766	0.830189
Diabetic retinopathy	0.0212766	0.849057
Diabetic retinopathy	0.0212766	0.858491
Diabetic retinopathy	0.0334347	0.858491
Diabetic retinopathy	0.0334347	0.877358
Diabetic retinopathy	0.0364742	0.877358
Diabetic retinopathy	0.0364742	0.886792
Diabetic retinopathy	0.0547112	0.886792
Diabetic retinopathy	0.0547112	0.896226
Diabetic retinopathy	0.0729483	0.896226
Diabetic retinopathy	0.0729483	0.90566
Diabetic retinopathy	0.0790274	0.90566
Diabetic retinopathy	0.0790274	0.915094
Diabetic retinopathy	0.0851064	0.915094
Diabetic retinopathy	0.0851064	0.924528
Diabetic retinopathy	0.0972644	0.924528
Diabetic retinopathy	0.0972644	0.943396
Diabetic retinopathy	0.0972644	0.95283
Diabetic retinopathy	0.121581	0.95283
Diabetic retinopathy	0.121581	0.962264
Diabetic retinopathy	0.136778	0.962264
Diabetic retinopathy	0.142857	0.962264
Diabetic retinopathy	0.212766	0.962264
Diabetic retinopathy	0.212766	0.971698
Diabetic retinopathy	0.215805	0.971698
Diabetic retinopathy	0.215805	0.981132
Diabetic retinopathy	0.231003	0.981132
Diabetic retinopathy	0.231003	0.990566
Diabetic retinopathy	0.3769	0.990566
Diabetic retinopathy	0.3769	1
Diabetic retinopathy	1	1
Central serous chorioretinopathy	0	0
Central serous chorioretinopathy	0	0.0714286
Central serous chorioretinopathy	0	1
Central serous chorioretinopathy	0.0166271	1
Central serous chorioretinopathy	0.0213777	1
Central serous chorioretinopathy	0.135392	1
Central serous chorioretinopathy	0.140143	1
Central serous chorioretinopathy	0.185273	1
Central serous chorioretinopathy	0.190024	1
Central serous chorioretinopathy	0.216152	1
Central serous chorioretinopathy	0.220903	1
Central serous chorioretinopathy	1	1

## Sheet: Figure 2f
Category	False Positive Rate	True Positive Rate
Average	0	0.912915
Average	0.00307692	0.937607
Average	0.00316456	0.962298
Average	0.00381679	0.973101
Average	0.00632911	0.979274
Average	0.0371747	0.980983
Average	0.0408922	0.982692
Average	0.0594796	0.984402
Average	0.171779	0.998291
Average	0.237918	1
Average	1	1
Normal	0	0
Normal	0	0.0555556
Normal	0	0.722222
Normal	0.00316456	0.722222
Normal	0.00316456	0.944444
Normal	0.00632911	0.944444
Normal	0.00632911	1
Normal	1	1
Tigroid fundus	0	0
Tigroid fundus	0	0.111111
Tigroid fundus	0	0.777778
Tigroid fundus	0.00307692	0.777778
Tigroid fundus	0.00307692	1
Tigroid fundus	1	1
Pathologic myopia	0	0
Pathologic myopia	0	0.0188679
Pathologic myopia	0	1
Pathologic myopia	1	1
Glaucoma	0	0
Glaucoma	0	0.125
Glaucoma	0	0.875
Glaucoma	0.171779	0.875
Glaucoma	0.171779	1
Glaucoma	1	1
Retinal vein occlusion	0	0
Retinal vein occlusion	0	0.0196078
Retinal vein occlusion	0	1
Retinal vein occlusion	1	1
Retinal detachment	0	0
Retinal detachment	0	0.0227273
Retinal detachment	0	1
Retinal detachment	1	1
Age-related macular degeneration	0	0
Age-related macular degeneration	0	0.0138889
Age-related macular degeneration	0	0.902778
Age-related macular degeneration	0.00381679	0.902778
Age-related macular degeneration	0.00381679	1
Age-related macular degeneration	1	1
Diabetic retinopathy	0	0
Diabetic retinopathy	0	0.0153846
Diabetic retinopathy	0	0.938462
Diabetic retinopathy	0.0371747	0.938462
Diabetic retinopathy	0.0371747	0.953846
Diabetic retinopathy	0.0408922	0.953846
Diabetic retinopathy	0.0408922	0.969231
Diabetic retinopathy	0.0594796	0.969231
Diabetic retinopathy	0.0594796	0.984615
Diabetic retinopathy	0.237918	0.984615
Diabetic retinopathy	0.237918	1
Diabetic retinopathy	1	1
Central serous chorioretinopathy	0	0
Central serous chorioretinopathy	0	0.0714286
Central serous chorioretinopathy	0	1
Central serous chorioretinopathy	1	1

## Sheet: Figure 2g
Category	False Positive Rate	True Positive Rate
Average	0	0.0832325
Average	0.00028547	0.0863624
Average	0.000287936	0.0872768
Average	0.000295247	0.08829
Average	0.00029824	0.109104
Average	0.000304599	0.115776
Average	0.000311236	0.121298
Average	0.000311333	0.123283
Average	0.000316957	0.123679
Average	0.000317561	0.126226
Average	0.000570939	0.12727
Average	0.000575871	0.131385
Average	0.000590493	0.132736
Average	0.000596481	0.151407
Average	0.000609199	0.15346
Average	0.000622471	0.156774
Average	0.000622665	0.158537
Average	0.000635122	0.163044
Average	0.000863807	0.164416
Average	0.00088574	0.171508
Average	0.000894721	0.173651
Average	0.000913798	0.177757
Average	0.000933707	0.181733
Average	0.000933998	0.18504
Average	0.000950872	0.18702
Average	0.000952683	0.189372
Average	0.00114188	0.19198
Average	0.00115174	0.192895
Average	0.00118099	0.195259
Average	0.00119296	0.197401
Average	0.0012184	0.20202
Average	0.00124494	0.20931
Average	0.00124533	0.211735
Average	0.00126783	0.211933
Average	0.00142735	0.215063
Average	0.0014912	0.218736
Average	0.001523	0.219506
Average	0.00155618	0.221052
Average	0.00158479	0.22125
Average	0.00158781	0.223406
Average	0.00171282	0.227057
Average	0.00172761	0.227972
Average	0.00177148	0.232024
Average	0.0018276	0.238953
Average	0.001868	0.239173
Average	0.00190174	0.242342
Average	0.00190537	0.243714
Average	0.00199829	0.244236
Average	0.00206673	0.245586
Average	0.00208768	0.248035
Average	0.0021322	0.249575
Average	0.00217865	0.250458
Average	0.0022187	0.250656
Average	0.00228376	0.267349
Average	0.00230348	0.267806
Average	0.00236197	0.268144
Average	0.00238592	0.269675
Average	0.0024368	0.280196
Average	0.00248988	0.28373
Average	0.00249066	0.290785
Average	0.00253566	0.290983
Average	0.00254049	0.291766
Average	0.00256923	0.294896
Average	0.00259142	0.295354
Average	0.00268416	0.29566
Average	0.0027414	0.296173
Average	0.00280112	0.298161
Average	0.00280199	0.298381
Average	0.00285261	0.29858
Average	0.0028547	0.299623
Average	0.00287936	0.300995
Average	0.0029824	0.301301
Average	0.00304599	0.304637
Average	0.00314017	0.307245
Average	0.00316729	0.307702
Average	0.00316957	0.308494
Average	0.00317561	0.30967
Average	0.00328064	0.310588
Average	0.00335059	0.313411
Average	0.00342359	0.314515
Average	0.00342466	0.316279
Average	0.00342564	0.318887
Average	0.00345523	0.320259
Average	0.00348653	0.321646
Average	0.00349317	0.322233
Average	0.00354296	0.323247
Average	0.00365519	0.326069
Average	0.00373483	0.327836
Average	0.00373599	0.329159
Average	0.00374316	0.329616
Average	0.00380349	0.330013
Average	0.00381073	0.330992
Average	0.0038382	0.332343
Average	0.00387712	0.336016
Average	0.00395979	0.338069
Average	0.00399657	0.339113
Average	0.00404606	0.340217
Average	0.00412044	0.342792
Average	0.00412829	0.342988
Average	0.00413345	0.343663
Average	0.00426439	0.34469
Average	0.00428204	0.345211
Average	0.00431903	0.34704
Average	0.0044287	0.347378
Average	0.0044374	0.349359
Average	0.00444586	0.349555
Average	0.00456899	0.349811
Average	0.00460697	0.350268
Average	0.00466853	0.350489
Average	0.00472394	0.350827
Average	0.00475436	0.351817
Average	0.00476342	0.352013
Average	0.00477185	0.352932
Average	0.00485298	0.354497
Average	0.00487359	0.356293
Average	0.00497977	0.357618
Average	0.00507132	0.360193
Average	0.00508098	0.360389
Average	0.00513845	0.362475
Average	0.00517819	0.364015
Average	0.00518284	0.364472
Average	0.00529101	0.364914
Average	0.00529265	0.367119
Average	0.00531444	0.367794
Average	0.00538827	0.368586
Average	0.00539854	0.370154
Average	0.00542392	0.371719
Average	0.00548279	0.374542
Average	0.00560224	0.374984
Average	0.00560399	0.375645
Average	0.00560968	0.378347
Average	0.00566657	0.380183
Average	0.00570523	0.38157
Average	0.0057161	0.381766
Average	0.00575871	0.382223
Average	0.00578739	0.382479
Average	0.00591532	0.384023
Average	0.00599486	0.387153
Average	0.00602219	0.387351
Average	0.00609199	0.388377
Average	0.00622471	0.389702
Average	0.00622665	0.389923
Average	0.00626305	0.390535
Average	0.00633914	0.391922
Average	0.00639659	0.392178
Average	0.00653595	0.393283
Average	0.00656129	0.394813
Average	0.0065658	0.395335
Average	0.0066561	0.395533
Average	0.00666878	0.396513
Average	0.00670119	0.397282
Average	0.00684718	0.398608
Average	0.00684932	0.399049
Average	0.00685127	0.401135
Average	0.00691045	0.401593
Average	0.00697306	0.401593
Average	0.00698634	0.401993
Average	0.00700579	0.403288
Average	0.00708592	0.403676
Average	0.00713674	0.404751
Average	0.00715777	0.40507
Average	0.00716065	0.406395
Average	0.00719839	0.406875
Average	0.00729002	0.406933
Average	0.00730391	0.407129
Average	0.00731039	0.408668
Average	0.00738116	0.409006
Average	0.00745601	0.409618
Average	0.00746965	0.410502
Average	0.00748632	0.410959
Average	0.00760697	0.413138
Average	0.00762147	0.413334
Average	0.00775425	0.41364
Average	0.00777426	0.414097
Average	0.00778089	0.416527
Average	0.00778331	0.416968
Average	0.00791959	0.417224
Average	0.00792393	0.41762
Average	0.00805249	0.418233
Average	0.00806219	0.41869
Average	0.00809213	0.419574
Average	0.00809465	0.420235
Average	0.00822419	0.421518
Average	0.00824089	0.422904
Average	0.00825659	0.423492
Average	0.00827862	0.424014
Average	0.00835073	0.427687
Average	0.00840336	0.42835
Average	0.00840598	0.429452
Average	0.00852878	0.429965
Average	0.00855784	0.431154
Average	0.00856409	0.432197
Average	0.00857415	0.432589
Average	0.00863807	0.43396
Average	0.0087146	0.434844
Average	0.00883338	0.435357
Average	0.00884956	0.435879
Average	0.0088574	0.436217
Average	0.0088748	0.437207
Average	0.008926	0.438579
Average	0.00894721	0.438885
Average	0.00902864	0.439987
Average	0.00913503	0.440509
Average	0.00913798	0.441022
Average	0.00919176	0.442408
Average	0.00921394	0.443323
Average	0.00933707	0.443544
Average	0.00933998	0.444646
Average	0.00944258	0.445159
Average	0.00952683	0.445747
Average	0.00954369	0.446053
Average	0.0096483	0.447158
Average	0.00965131	0.44804
Average	0.00978981	0.448497
Average	0.00982567	0.448695
Average	0.00984193	0.449307
Average	0.0098444	0.449699
Average	0.00995954	0.450141
Average	0.00996264	0.450361
Average	0.0100518	0.451388
Average	0.0101426	0.45218
Average	0.010162	0.452768
Average	0.0102708	0.452989
Average	0.010274	0.453209
Average	0.0102769	0.453731
Average	0.0103564	0.454757
Average	0.0103657	0.455214
Average	0.0104596	0.456007
Average	0.0104795	0.457378
Average	0.0105624	0.4579
Average	0.010582	0.458784
Average	0.0106536	0.459241
Average	0.010661	0.459754
Average	0.0107765	0.459952
Average	0.0108478	0.460474
Average	0.0108966	0.461135
Average	0.0109241	0.462148
Average	0.0109656	0.463688
Average	0.0110935	0.463886
Average	0.0112194	0.464224
Average	0.0112295	0.464681
Average	0.0112702	0.468787
Average	0.0113331	0.469093
Average	0.0114105	0.469291
Average	0.0114322	0.469487
Average	0.0115748	0.47
Average	0.0117274	0.470396
Average	0.0118054	0.471768
Average	0.0118099	0.472106
Average	0.011827	0.472768
Average	0.0118794	0.473282
Average	0.0120444	0.473876
Average	0.0121051	0.474214
Average	0.0121382	0.474655
Average	0.0122279	0.475267
Average	0.0123613	0.475664
Average	0.0123812	0.476121
Average	0.0123849	0.476317
Average	0.0124004	0.476655
Average	0.0124494	0.477096
Average	0.0124886	0.47761
Average	0.0126783	0.478204
Average	0.0127607	0.478646
Average	0.0127646	0.478866
Average	0.0128243	0.479172
Average	0.0128461	0.479694
Average	0.0129571	0.481065
Average	0.0129908	0.481403
Average	0.0129952	0.481799
Average	0.01302	0.482387
Average	0.0130719	0.482829
Average	0.013076	0.483931
Average	0.0131316	0.485496
Average	0.013245	0.487782
Average	0.0133376	0.48837
Average	0.0133831	0.488591
Average	0.0134024	0.490131
Average	0.0134171	0.491174
Average	0.0134208	0.49148
Average	0.0136292	0.491678
Average	0.0136944	0.491899
Average	0.0136986	0.493883
Average	0.0137191	0.494189
Average	0.0138209	0.494647
Average	0.0138766	0.494984
Average	0.0139461	0.495182
Average	0.0139727	0.495966
Average	0.0140056	0.496629
Average	0.0141088	0.498001
Average	0.0141718	0.498339
Average	0.0142631	0.498735
Average	0.0142903	0.499127
Average	0.0143155	0.499433
Average	0.0143162	0.499689
Average	0.0143213	0.500792
Average	0.01458	0.501782
Average	0.0146078	0.501978
Average	0.0146138	0.50259
Average	0.0146208	0.50336
Average	0.0146326	0.504021
Average	0.0147623	0.504697
Average	0.014912	0.505309
Average	0.0149254	0.506153
Average	0.014944	0.507256
Average	0.0149726	0.507713
Average	0.0150576	0.508051
Average	0.0151299	0.508572
Average	0.0152139	0.50877
Average	0.01523	0.509027
Average	0.0152505	0.50991
Average	0.0155618	0.510131
Average	0.0158067	0.510437
Average	0.0158392	0.510951
Average	0.0158479	0.511545
Average	0.015873	0.511987
Average	0.0158781	0.512575
Average	0.016105	0.512881
Average	0.0161244	0.515167
Average	0.0161438	0.51645
Average	0.0161843	0.516671
Average	0.0161893	0.516891
Average	0.0161956	0.517479
Average	0.0164484	0.518249
Average	0.0165006	0.51891
Average	0.0165132	0.519694
Average	0.0165338	0.520032
Average	0.0167015	0.52095
Average	0.0167987	0.522337
Average	0.0168067	0.522558
Average	0.0168291	0.522895
Average	0.0168307	0.523091
Average	0.0171157	0.523487
Average	0.017118	0.523708
Average	0.0172761	0.524623
Average	0.0174292	0.524844
Average	0.0174326	0.525042
Average	0.0177148	0.525717
Average	0.0177404	0.527484
Average	0.0177496	0.52788
Average	0.017852	0.528338
Average	0.0178944	0.528644
Average	0.01801	0.528981
Average	0.0180517	0.529865
Average	0.0180666	0.532044
Average	0.018101	0.533024
Average	0.0181927	0.53333
Average	0.018276	0.534356
Average	0.0183053	0.534694
Average	0.0183629	0.535356
Average	0.0183686	0.535797
Average	0.0183835	0.535995
Average	0.0184185	0.536583
Average	0.0184909	0.536889
Average	0.0185806	0.537146
Average	0.0186005	0.537821
Average	0.0186741	0.538042
Average	0.01868	0.538924
Average	0.0187158	0.539381
Average	0.0188852	0.541434
Average	0.0190174	0.542425
Average	0.0192917	0.542882
Average	0.0192966	0.543103
Average	0.0193856	0.543409
Average	0.0194119	0.54393
Average	0.0196078	0.544372
Average	0.0196139	0.544813
Average	0.0196513	0.545407
Average	0.0196888	0.545799
Average	0.019799	0.546313
Average	0.0199191	0.546754
Average	0.0199829	0.547276
Average	0.0200768	0.547614
Average	0.0201036	0.54787
Average	0.0201555	0.549242
Average	0.0202853	0.550826
Average	0.0203239	0.551218
Average	0.0205479	0.55188
Average	0.0206022	0.552276
Average	0.0206415	0.552472
Average	0.0206673	0.55281
Average	0.0207128	0.553066
Average	0.020959	0.553458
Average	0.0209625	0.553796
Average	0.0210193	0.554253
Average	0.0211706	0.554694
Average	0.0212361	0.554892
Average	0.0212578	0.555568
Average	0.021322	0.556594
Average	0.0214819	0.557035
Average	0.0215531	0.557233
Average	0.0215942	0.558017
Average	0.0215952	0.558931
Average	0.0216266	0.559958
Average	0.02187	0.560354
Average	0.0218831	0.561268
Average	0.0219117	0.561856
Average	0.0219312	0.562369
Average	0.0222293	0.563349
Average	0.0222358	0.563606
Average	0.022409	0.563827
Average	0.022459	0.564284
Average	0.0227202	0.565168
Average	0.0227273	0.565609
Average	0.022734	0.565946
Average	0.0228209	0.56654
Average	0.0228644	0.566736
Average	0.0230314	0.56762
Average	0.0231379	0.568016
Average	0.0231496	0.568529
Average	0.0233228	0.568987
Average	0.0233427	0.570091
Average	0.0233499	0.570532
Average	0.0234085	0.571054
Average	0.0234548	0.57145
Average	0.0236197	0.572463
Average	0.0236539	0.573788
Average	0.0237588	0.574301
Average	0.0237718	0.5745
Average	0.0238171	0.574891
Average	0.0239651	0.576217
Average	0.0240634	0.576473
Average	0.0241346	0.577061
Average	0.0241866	0.577976
Average	0.0242764	0.578197
Average	0.024368	0.578453
Average	0.0244745	0.580282
Average	0.0245055	0.58062
Average	0.0245876	0.581062
Average	0.0246726	0.581318
Average	0.0247625	0.581776
Average	0.0248007	0.582113
Average	0.0248988	0.582997
Average	0.0249772	0.58351
Average	0.0250504	0.584425
Average	0.0250522	0.584731
Average	0.0252179	0.585172
Average	0.0253383	0.586086
Average	0.0253566	0.586482
Average	0.0253912	0.587496
Average	0.0254049	0.587887
Average	0.0255293	0.588549
Average	0.0255864	0.589062
Average	0.0256735	0.589458
Average	0.0256864	0.589458
Average	0.0256923	0.58998
Average	0.0257225	0.590568
Average	0.0258406	0.590788
Average	0.0259469	0.591706
Average	0.0259905	0.591904
Average	0.02604	0.592296
Average	0.0261438	0.592517
Average	0.0261956	0.592774
Average	0.0262769	0.592774
Average	0.0263074	0.593368
Average	0.0263576	0.593564
Average	0.026455	0.594227
Average	0.0266751	0.594423
Average	0.0267746	0.594643
Average	0.0268048	0.595156
Average	0.0269414	0.595354
Average	0.0269927	0.596334
Average	0.0270775	0.596776
Average	0.0270859	0.597437
Average	0.0272583	0.598032
Average	0.0273103	0.598424
Average	0.0275753	0.599018
Average	0.0276278	0.599214
Average	0.0277086	0.599434
Average	0.0277532	0.599772
Average	0.0279454	0.60036
Average	0.0280199	0.602344
Average	0.0282092	0.60373
Average	0.0283224	0.604172
Average	0.0285261	0.604568
Average	0.0286323	0.604825
Average	0.0287936	0.605282
Average	0.0288431	0.607263
Average	0.0289449	0.607704
Average	0.0289539	0.607925
Average	0.0291601	0.608123
Average	0.0292156	0.608515
Average	0.0292653	0.609176
Average	0.0293694	0.610091
Average	0.029477	0.610487
Average	0.0295332	0.610879
Average	0.0295674	0.6111
Average	0.029794	0.611298
Average	0.0299453	0.611755
Average	0.0301553	0.613551
Average	0.0301683	0.613943
Average	0.0301899	0.614164
Average	0.0301993	0.614385
Average	0.0302332	0.615299
Average	0.0304104	0.615637
Average	0.0304279	0.617023
Average	0.0305011	0.617244
Average	0.0305212	0.617701
Average	0.0307448	0.617899
Average	0.0308034	0.618095
Average	0.0308123	0.618316
Average	0.0308219	0.618537
Average	0.0310618	0.618735
Average	0.031097	0.619192
Average	0.031121	0.619388
Average	0.0311236	0.61983
Average	0.0313737	0.620343
Average	0.0313788	0.620937
Average	0.0314386	0.621133
Average	0.0314446	0.621794
Average	0.0316729	0.624538
Average	0.031746	0.625201
Average	0.0317559	0.625862
Average	0.0320127	0.62606
Average	0.0320573	0.626502
Average	0.0320737	0.626698
Average	0.0323685	0.626919
Average	0.0323786	0.627139
Average	0.0325367	0.627596
Average	0.0326466	0.628389
Average	0.0327088	0.628585
Average	0.0328967	0.628841
Average	0.0330012	0.629503
Average	0.0330264	0.630482
Average	0.0331126	0.631397
Average	0.0332013	0.631654
Average	0.0333439	0.632045
Average	0.0333629	0.632383
Average	0.0335975	0.632581
Average	0.0336239	0.634124
Average	0.0337012	0.634431
Average	0.0339144	0.635223
Average	0.0339247	0.635665
Average	0.0339352	0.635885
Average	0.0339534	0.636223
Average	0.0339764	0.63668
Average	0.033979	0.636876
Average	0.0342314	0.638262
Average	0.0342359	0.638483
Average	0.0342466	0.638924
Average	0.0345438	0.639262
Average	0.0345523	0.639719
Average	0.0346142	0.640895
Average	0.0348402	0.641352
Average	0.0348692	0.641573
Average	0.0349317	0.641965
Average	0.0351823	0.642163
Average	0.0352493	0.642359
Average	0.0354161	0.642816
Average	0.0354809	0.644141
Average	0.0354992	0.645528
Average	0.0355668	0.645724
Average	0.0358032	0.646605
Average	0.0358162	0.647992
Average	0.0359919	0.648906
Average	0.0361033	0.649348
Average	0.0362473	0.649605
Average	0.0364259	0.650266
Average	0.0364501	0.650464
Average	0.0365678	0.651379
Average	0.036767	0.651577
Average	0.0369818	0.652189
Average	0.0370486	0.65263
Average	0.037084	0.653026
Average	0.0371611	0.653283
Average	0.0373483	0.653724
Average	0.037401	0.654319
Average	0.0374316	0.65569
Average	0.0376595	0.655911
Average	0.0376712	0.656132
Average	0.0380749	0.656901
Average	0.0381073	0.658077
Average	0.0382939	0.658739
Average	0.0383518	0.658937
Average	0.038382	0.659274
Average	0.038473	0.65958
Average	0.0385932	0.659801
Average	0.0386052	0.660463
Average	0.0387425	0.660659
Average	0.0388713	0.661116
Average	0.0389045	0.661337
Average	0.0389166	0.661557
Average	0.0389857	0.66235
Average	0.03906	0.662546
Average	0.0392678	0.662883
Average	0.0393027	0.663081
Average	0.0393677	0.663387
Average	0.0393776	0.663975
Average	0.0395269	0.664417
Average	0.0395392	0.664638
Average	0.0396197	0.664836
Average	0.039666	0.665142
Average	0.0396951	0.665338
Average	0.0397351	0.666252
Average	0.0398506	0.666473
Average	0.0399025	0.666986
Average	0.0399366	0.667184
Average	0.0400127	0.66836
Average	0.0402536	0.668756
Average	0.0403303	0.668952
Average	0.0404732	0.669613
Average	0.0405117	0.66987
Average	0.0406478	0.670654
Average	0.0407719	0.671095
Average	0.0407846	0.671316
Average	0.0408875	0.671514
Average	0.0409654	0.672494
Average	0.0410831	0.672935
Average	0.0412044	0.673134
Average	0.0412829	0.67333
Average	0.0413345	0.673667
Average	0.0413931	0.674189
Average	0.0414072	0.674409
Average	0.0416005	0.674605
Average	0.0417056	0.674826
Average	0.0417186	0.675267
Average	0.0417537	0.675573
Average	0.0418384	0.675771
Average	0.0419181	0.676555
Average	0.0420168	0.676776
Average	0.0422203	0.677114
Average	0.0423265	0.677571
Average	0.0423412	0.677791
Average	0.0424723	0.678188
Average	0.0426439	0.678444
Average	0.0426526	0.678665
Average	0.0428708	0.678861
Average	0.0429485	0.679117
Average	0.0431062	0.680306
Average	0.0431903	0.680763
Average	0.0432617	0.681205
Average	0.0434231	0.681403
Average	0.0435059	0.682382
Average	0.0437662	0.68284
Average	0.0438413	0.683146
Average	0.0440571	0.683938
Average	0.0441396	0.684244
Average	0.044141	0.685224
Average	0.0441669	0.685481
Average	0.0441955	0.685701
Average	0.0442092	0.686583
Average	0.0447761	0.686779
Average	0.0449179	0.687694
Average	0.0450807	0.68795
Average	0.0451432	0.688832
Average	0.0454112	0.690596
Average	0.045468	0.690934
Average	0.0456308	0.69124
Average	0.0456418	0.691636
Average	0.0457516	0.691857
Average	0.0459588	0.692055
Average	0.0459945	0.692311
Average	0.0460772	0.692752
Average	0.0462758	0.69295
Average	0.0463639	0.693342
Average	0.0463885	0.694445
Average	0.0466853	0.694665
Average	0.0469083	0.694922
Average	0.0469966	0.695364
Average	0.0473078	0.695585
Average	0.0475094	0.696499
Average	0.0475347	0.696837
Average	0.0475436	0.697827
Average	0.047619	0.698048
Average	0.0476339	0.698269
Average	0.0479303	0.698931
Average	0.0479517	0.699127
Average	0.0480852	0.699585
Average	0.0482693	0.700368
Average	0.0483732	0.701283
Average	0.0484313	0.701539
Average	0.0485679	0.70176
Average	0.048864	0.701981
Average	0.0489044	0.702373
Average	0.0491752	0.702594
Average	0.0494453	0.702792
Average	0.0494865	0.703013
Average	0.0495019	0.703233
Average	0.0495079	0.703539
Average	0.0497623	0.703935
Average	0.0498132	0.704156
Average	0.0498571	0.705723
Average	0.0500792	0.705922
Average	0.0501089	0.706142
Average	0.0502589	0.706399
Average	0.0504202	0.70662
Average	0.0507472	0.70684
Average	0.0508098	0.707036
Average	0.0510301	0.707432
Average	0.0510585	0.707653
Average	0.0511273	0.707849
Average	0.0512525	0.708763
Average	0.051664	0.709358
Average	0.05167	0.709879
Average	0.051981	0.710473
Average	0.05208	0.710669
Average	0.0521163	0.711127
Average	0.0525988	0.711347
Average	0.0526922	0.711805
Average	0.0527151	0.712001
Average	0.0529265	0.712221
Average	0.0529319	0.712419
Average	0.0531444	0.712757
Average	0.0532488	0.712955
Average	0.0533503	0.713151
Average	0.0535492	0.713371
Average	0.053556	0.713829
Average	0.0536678	0.714025
Average	0.0537349	0.7147
Average	0.0538605	0.714921
Average	0.0540301	0.715258
Average	0.054155	0.715479
Average	0.054303	0.715871
Average	0.0544832	0.716312
Average	0.0545166	0.716708
Average	0.054578	0.717014
Average	0.0547077	0.717471
Average	0.0547775	0.717913
Average	0.0548336	0.718111
Average	0.0549381	0.718895
Average	0.0549957	0.719352
Average	0.0551059	0.719793
Average	0.0551325	0.72005
Average	0.0552556	0.720442
Average	0.0554675	0.72064
Average	0.0555732	0.720836
Average	0.0557112	0.721057
Average	0.0557285	0.721277
Average	0.0560224	0.721719
Average	0.0560968	0.722732
Average	0.0562083	0.722928
Average	0.0563336	0.723149
Average	0.0563512	0.72337
Average	0.0564184	0.723568
Average	0.0565259	0.723764
Average	0.0568434	0.724155
Average	0.0569738	0.724596
Average	0.0570112	0.725054
Average	0.0570523	0.725252
Average	0.057161	0.72584
Average	0.0572622	0.726146
Average	0.0572852	0.727248
Average	0.0575604	0.727248
Average	0.0575871	0.727705
Average	0.0575965	0.728587
Average	0.0577961	0.728979
Average	0.057875	0.729893
Average	0.0581569	0.729893
Average	0.0584312	0.730285
Average	0.0584509	0.7312
Average	0.0587488	0.731592
Average	0.0587541	0.73193
Average	0.0591532	0.73215
Average	0.059271	0.732546
Average	0.0593839	0.732938
Average	0.0598906	0.733395
Average	0.0600872	0.733616
Average	0.0602219	0.73421
Average	0.0606542	0.734406
Average	0.0607544	0.734863
Average	0.0609717	0.735059
Average	0.0610212	0.73528
Average	0.0611393	0.735586
Average	0.0613303	0.736043
Average	0.0616069	0.736827
Average	0.0616246	0.737048
Average	0.0618067	0.737444
Average	0.0619244	0.737836
Average	0.062242	0.738032
Average	0.0622471	0.738253
Average	0.0624406	0.738451
Average	0.0625595	0.739038
Average	0.0627575	0.739237
Average	0.0628771	0.739824
Average	0.0628875	0.740162
Average	0.0630745	0.74036
Average	0.0631808	0.740581
Average	0.0631947	0.741953
Average	0.0634921	0.742174
Average	0.0637084	0.74257
Average	0.0638298	0.742766
Average	0.0639217	0.743223
Average	0.0640254	0.743421
Average	0.0641345	0.743642
Average	0.0644649	0.744229
Average	0.064737	0.74445
Average	0.0647572	0.744671
Average	0.0649762	0.745067
Average	0.0659271	0.745265
Average	0.0659819	0.745486
Average	0.0660527	0.746074
Average	0.0663703	0.746662
Average	0.0664027	0.746918
Average	0.0666252	0.747139
Average	0.066878	0.747337
Average	0.0670054	0.747729
Average	0.067021	0.748404
Average	0.0671949	0.748602
Average	0.0672478	0.748823
Average	0.0675119	0.749021
Average	0.0676648	0.749478
Average	0.0677006	0.749478
Average	0.0681458	0.749874
Average	0.0682407	0.750331
Average	0.0682756	0.750527
Average	0.068297	0.750527
Average	0.0684718	0.750748
Average	0.0684932	0.750969
Average	0.0684972	0.751306
Average	0.0685932	0.751502
Average	0.0687797	0.752097
Average	0.0689108	0.752488
Average	0.0690877	0.752826
Average	0.0692283	0.753218
Average	0.0694136	0.753416
Average	0.0694487	0.753673
Average	0.0695459	0.754065
Average	0.0697306	0.754263
Average	0.070028	0.754484
Average	0.0703645	0.755078
Average	0.0704986	0.755274
Average	0.0708161	0.75547
Average	0.0709984	0.756064
Average	0.0711337	0.75626
Average	0.0713154	0.756656
Average	0.071408	0.757113
Average	0.0714513	0.757309
Average	0.0716323	0.757507
Average	0.0717688	0.757899
Average	0.0719493	0.758493
Average	0.0720864	0.758689
Average	0.0722662	0.759284
Average	0.0723354	0.759621
Average	0.0724039	0.760013
Average	0.0725597	0.76047
Average	0.0726306	0.760808
Average	0.0727215	0.761004
Average	0.0728291	0.761225
Average	0.0730391	0.761421
Average	0.0732171	0.761619
Average	0.0737628	0.76184
Average	0.0738116	0.762178
Average	0.073851	0.762376
Average	0.0739917	0.76316
Average	0.0739994	0.763617
Average	0.0743853	0.763838
Average	0.0746269	0.76423
Average	0.0746965	0.764451
Average	0.0748019	0.764649
Average	0.0749444	0.764845
Average	0.0754358	0.765043
Average	0.0757528	0.765241
Average	0.0758784	0.765578
Average	0.0758971	0.765774
Average	0.0761499	0.766031
Average	0.0762147	0.766423
Average	0.0762765	0.766643
Average	0.0763495	0.766949
Average	0.0768498	0.767145
Average	0.0768788	0.767603
Average	0.076946	0.767909
Average	0.0770637	0.768165
Average	0.0773376	0.768363
Average	0.0773623	0.768363
Average	0.0774849	0.769343
Average	0.0776498	0.769681
Average	0.0779332	0.769681
Average	0.0782821	0.769938
Average	0.0784376	0.770134
Average	0.0786054	0.770332
Average	0.0787552	0.770724
Average	0.0793903	0.77092
Average	0.0797581	0.771377
Average	0.0798051	0.771633
Average	0.0798732	0.771831
Average	0.0800254	0.772027
Average	0.0801097	0.772284
Average	0.0805071	0.772482
Average	0.0806605	0.772678
Average	0.0808241	0.773074
Average	0.0809465	0.773295
Average	0.081141	0.773691
Average	0.0812578	0.773911
Average	0.0814196	0.774217
Average	0.081775	0.774415
Average	0.0819308	0.774611
Average	0.0819373	0.774868
Average	0.082669	0.775206
Average	0.0832134	0.77612
Average	0.0835548	0.776458
Average	0.0843106	0.776656
Average	0.0846276	0.777052
Average	0.0847888	0.777248
Average	0.0849445	0.777842
Average	0.0858954	0.77804
Average	0.0862124	0.778238
Average	0.0864897	0.778544
Average	0.0870117	0.77874
Average	0.0878203	0.779198
Average	0.0879644	0.779394
Average	0.0881141	0.779592
Average	0.0883962	0.780049
Average	0.0893524	0.780269
Average	0.0900158	0.780467
Average	0.0901874	0.780663
Average	0.0906651	0.780969
Average	0.0908225	0.781165
Average	0.0912616	0.781471
Average	0.0919176	0.78167
Average	0.0922345	0.782066
Average	0.0924122	0.782403
Average	0.0925515	0.782601
Average	0.0928685	0.782799
Average	0.0930032	0.783257
Average	0.0938193	0.783851
Average	0.0941836	0.784189
Average	0.0943044	0.78441
Average	0.0944258	0.784666
Average	0.0947308	0.785123
Average	0.0949269	0.785344
Average	0.0953646	0.785682
Average	0.0955859	0.785878
Average	0.0956599	0.786216
Average	0.0957211	0.786414
Average	0.0958904	0.786634
Average	0.0965131	0.786855
Average	0.096558	0.787111
Average	0.0969889	0.787309
Average	0.0970343	0.787767
Average	0.0973059	0.787965
Average	0.0974913	0.788161
Average	0.0986123	0.788498
Average	0.0987615	0.788694
Average	0.0992076	0.788892
Average	0.0997142	0.789088
Average	0.0998415	0.789286
Average	0.0999136	0.789744
Average	0.100489	0.790201
Average	0.100679	0.790539
Average	0.101109	0.790737
Average	0.101402	0.791043
Average	0.101565	0.791043
Average	0.101743	0.791241
Average	0.102085	0.791462
Average	0.102155	0.791462
Average	0.102377	0.792056
Average	0.10274	0.792276
Average	0.102746	0.792614
Average	0.103369	0.793071
Average	0.103645	0.793467
Average	0.103657	0.794839
Average	0.103953	0.79506
Average	0.10523	0.795258
Average	0.105542	0.795479
Average	0.105698	0.795816
Average	0.105864	0.796212
Average	0.106305	0.796469
Average	0.106584	0.796807
Average	0.10661	0.797063
Average	0.106914	0.797063
Average	0.107174	0.797739
Average	0.107524	0.797739
Average	0.108437	0.797995
Average	0.108651	0.798333
Average	0.109866	0.798554
Average	0.109984	0.798752
Average	0.109991	0.799209
Average	0.110051	0.799515
Average	0.110422	0.800191
Average	0.110511	0.800387
Average	0.110945	0.800693
Average	0.111252	0.800891
Average	0.11184	0.801197
Average	0.112391	0.801418
Average	0.112735	0.801724
Average	0.112784	0.802061
Average	0.112837	0.802259
Average	0.112871	0.802717
Average	0.112979	0.802938
Average	0.113154	0.803136
Average	0.113159	0.803593
Average	0.113447	0.80405
Average	0.113948	0.80405
Average	0.114322	0.804246
Average	0.114422	0.804444
Average	0.11457	0.804444
Average	0.115748	0.804957
Average	0.116032	0.805295
Average	0.116052	0.805552
Average	0.116091	0.805773
Average	0.116186	0.806294
Average	0.116545	0.80649
Average	0.116612	0.806796
Average	0.116918	0.807134
Average	0.117478	0.807591
Average	0.117803	0.807929
Average	0.117815	0.808321
Average	0.118099	0.808659
Average	0.1187	0.808965
Average	0.118929	0.809185
Average	0.119098	0.809442
Average	0.119203	0.809663
Average	0.119296	0.809969
Average	0.119893	0.810275
Average	0.120069	0.810732
Average	0.121712	0.81093
Average	0.122627	0.81093
Average	0.122665	0.811371
Average	0.122823	0.811709
Average	0.122948	0.812166
Average	0.122979	0.81276
Average	0.123214	0.812956
Average	0.123249	0.812956
Average	0.123296	0.813154
Average	0.123708	0.813492
Average	0.124564	0.81369
Average	0.124881	0.813888
Average	0.125198	0.814086
Average	0.12607	0.814424
Average	0.12609	0.814644
Average	0.126673	0.814865
Average	0.1271	0.815063
Average	0.127607	0.815284
Average	0.12766	0.81548
Average	0.127734	0.815678
Average	0.127843	0.816135
Average	0.12884	0.816748
Average	0.128995	0.817205
Average	0.129635	0.817403
Average	0.129952	0.817601
Average	0.130204	0.817939
Average	0.131153	0.818135
Average	0.131226	0.818441
Average	0.131601	0.818962
Average	0.131694	0.819183
Average	0.131975	0.819521
Average	0.132488	0.819719
Average	0.132566	0.820394
Average	0.132738	0.820851
Average	0.134328	0.821047
Average	0.134963	0.821243
Average	0.135042	0.821701
Average	0.135658	0.822097
Average	0.135699	0.822318
Average	0.135813	0.822655
Average	0.136699	0.822993
Average	0.136926	0.823191
Average	0.137242	0.823389
Average	0.137585	0.823727
Average	0.137679	0.823983
Average	0.138085	0.82429
Average	0.138497	0.824747
Average	0.13851	0.824945
Average	0.138827	0.825143
Average	0.139202	0.8254
Average	0.139477	0.8254
Average	0.139649	0.826314
Average	0.139652	0.826652
Average	0.139947	0.826989
Average	0.140095	0.827188
Average	0.1401	0.827188
Average	0.140242	0.827525
Average	0.1408	0.827982
Average	0.140833	0.828658
Average	0.141034	0.828878
Average	0.142279	0.829099
Average	0.142899	0.829437
Average	0.143168	0.829657
Average	0.143195	0.829995
Average	0.14322	0.830191
Average	0.14348	0.830412
Average	0.143855	0.830608
Average	0.143899	0.830806
Average	0.144216	0.831004
Average	0.144413	0.831225
Average	0.145392	0.831446
Average	0.146281	0.831666
Average	0.147385	0.831864
Average	0.147999	0.832322
Average	0.148524	0.832628
Average	0.148575	0.833085
Average	0.149099	0.833423
Average	0.149287	0.833621
Average	0.149301	0.834142
Average	0.149726	0.8346
Average	0.150872	0.834996
Average	0.151208	0.835302
Average	0.151742	0.835759
Average	0.151757	0.836097
Average	0.152347	0.836435
Average	0.152773	0.836831
Average	0.1537	0.837027
Average	0.153758	0.837484
Average	0.154127	0.837741
Average	0.154737	0.837997
Average	0.154909	0.838912
Average	0.154992	0.839308
Average	0.155978	0.839528
Average	0.156481	0.839866
Average	0.156637	0.840323
Average	0.156776	0.840661
Average	0.156874	0.840967
Average	0.15751	0.841163
Average	0.157828	0.841359
Average	0.158162	0.841557
Average	0.158468	0.841777
Average	0.158796	0.841976
Average	0.159138	0.842313
Average	0.159516	0.842771
Average	0.161244	0.843228
Average	0.161348	0.843534
Average	0.161648	0.843732
Average	0.161795	0.84407
Average	0.16182	0.844527
Average	0.162681	0.844865
Average	0.162827	0.845085
Average	0.163137	0.845391
Average	0.163436	0.845697
Average	0.163567	0.846035
Average	0.163862	0.846373
Average	0.164157	0.84671
Average	0.166519	0.847048
Average	0.166814	0.847386
Average	0.166822	0.847607
Average	0.168625	0.847803
Average	0.169001	0.848024
Average	0.169578	0.848416
Average	0.169594	0.848873
Average	0.169935	0.849094
Average	0.170213	0.84929
Average	0.170868	0.849511
Average	0.17161	0.849511
Average	0.171801	0.849707
Average	0.172085	0.850013
Average	0.172185	0.850013
Average	0.172473	0.85047
Average	0.172979	0.850776
Average	0.17331	0.851114
Average	0.173605	0.851789
Average	0.174195	0.852127
Average	0.174786	0.852465
Average	0.175376	0.852802
Average	0.176262	0.85314
Average	0.176504	0.853597
Average	0.178348	0.853903
Average	0.178394	0.854124
Average	0.178624	0.854462
Average	0.1801	0.854799
Average	0.180627	0.855056
Average	0.181327	0.855252
Average	0.181507	0.855472
Average	0.182695	0.855693
Average	0.183064	0.855914
Average	0.183375	0.856134
Average	0.183643	0.856472
Average	0.183868	0.856668
Average	0.184234	0.857005
Average	0.18462	0.857226
Average	0.184932	0.857446
Average	0.185415	0.857784
Average	0.185456	0.85798
Average	0.185737	0.858178
Average	0.185808	0.858399
Average	0.186177	0.85862
Average	0.187053	0.85884
Average	0.187777	0.859178
Average	0.188886	0.859635
Average	0.189462	0.86055
Average	0.190613	0.861007
Average	0.191189	0.861007
Average	0.191593	0.861264
Average	0.191765	0.861721
Average	0.192205	0.862059
Average	0.192393	0.862257
Average	0.192403	0.862477
Average	0.192501	0.862815
Average	0.192715	0.863035
Average	0.192962	0.863341
Average	0.192977	0.863341
Average	0.193091	0.863679
Average	0.193493	0.864136
Average	0.193548	0.864136
Average	0.1939	0.864357
Average	0.194356	0.864815
Average	0.194583	0.865035
Average	0.194833	0.865256
Average	0.194932	0.865713
Average	0.195246	0.865713
Average	0.195796	0.86617
Average	0.19588	0.86617
Average	0.196118	0.866692
Average	0.196372	0.867149
Average	0.196839	0.867455
Average	0.198007	0.867676
Average	0.199875	0.867896
Average	0.199882	0.868234
Average	0.200472	0.868572
Average	0.200731	0.868828
Average	0.201651	0.869024
Average	0.202419	0.869482
Average	0.202539	0.869819
Average	0.202677	0.87004
Average	0.202989	0.87026
Average	0.203168	0.87026
Average	0.20372	0.870598
Average	0.203777	0.870598
Average	0.203923	0.870818
Average	0.204437	0.871017
Average	0.2053	0.871273
Average	0.205462	0.871469
Average	0.206413	0.87169
Average	0.207263	0.872027
Average	0.208444	0.872365
Average	0.209035	0.872703
Average	0.209067	0.873009
Average	0.209329	0.873466
Average	0.209365	0.873772
Average	0.209663	0.874078
Average	0.210861	0.874274
Average	0.211813	0.87447
Average	0.212282	0.87447
Average	0.212873	0.87447
Average	0.214133	0.874727
Average	0.214137	0.875033
Average	0.214753	0.875254
Average	0.217119	0.87556
Average	0.21731	0.87578
Average	0.217391	0.876238
Average	0.218187	0.876575
Average	0.2188	0.876771
Average	0.218867	0.876992
Average	0.219368	0.877329
Average	0.219752	0.877329
Average	0.220387	0.877329
Average	0.220549	0.877667
Average	0.220666	0.877888
Average	0.220977	0.877888
Average	0.221357	0.877888
Average	0.221435	0.878226
Average	0.2216	0.878226
Average	0.221658	0.878422
Average	0.22198	0.878422
Average	0.222025	0.879097
Average	0.222321	0.879773
Average	0.224014	0.88023
Average	0.224683	0.880568
Average	0.22495	0.881089
Average	0.225357	0.881287
Average	0.226066	0.881593
Average	0.226961	0.881899
Average	0.228447	0.88212
Average	0.228829	0.882341
Average	0.229049	0.882647
Average	0.229347	0.882953
Average	0.229407	0.883291
Average	0.230588	0.883628
Average	0.230945	0.88415
Average	0.231062	0.884348
Average	0.235016	0.885024
Average	0.235311	0.885361
Average	0.235313	0.885557
Average	0.235679	0.885778
Average	0.235819	0.886235
Average	0.235902	0.886573
Average	0.236301	0.886793
Average	0.236583	0.886989
Average	0.237378	0.887327
Average	0.238406	0.887548
Average	0.239029	0.887769
Average	0.239111	0.888025
Average	0.239415	0.888246
Average	0.24183	0.888467
Average	0.243697	0.888688
Average	0.245254	0.888908
Average	0.245504	0.88943
Average	0.245645	0.889768
Average	0.24575	0.890074
Average	0.24594	0.890412
Average	0.246236	0.891425
Average	0.246887	0.891645
Average	0.247198	0.891866
Average	0.248007	0.892203
Average	0.249162	0.89246
Average	0.249772	0.892717
Average	0.249925	0.893023
Average	0.250233	0.893465
Average	0.251118	0.893771
Average	0.252615	0.893969
Average	0.253026	0.894306
Average	0.253968	0.894527
Average	0.254902	0.894748
Average	0.255388	0.895086
Average	0.255637	0.895282
Average	0.255683	0.895957
Average	0.256538	0.896178
Average	0.256849	0.896398
Average	0.257455	0.896736
Average	0.25768	0.897042
Average	0.258177	0.897238
Average	0.258717	0.897458
Average	0.259171	0.897765
Average	0.25934	0.897985
Average	0.260897	0.898206
Average	0.260998	0.898543
Average	0.261438	0.898764
Average	0.26206	0.898985
Average	0.262597	0.899442
Average	0.262885	0.8999
Average	0.262994	0.90012
Average	0.263479	0.900377
Average	0.263617	0.900598
Average	0.263893	0.90099
Average	0.264321	0.901431
Average	0.264944	0.901651
Average	0.266116	0.901847
Average	0.266608	0.902185
Average	0.267743	0.902442
Average	0.267974	0.902662
Average	0.268084	0.903
Average	0.268369	0.903221
Average	0.26956	0.903558
Average	0.269614	0.903779
Average	0.270741	0.904116
Average	0.271197	0.904312
Average	0.271922	0.904988
Average	0.272467	0.905184
Average	0.272808	0.905522
Average	0.27335	0.905742
Average	0.273576	0.905963
Average	0.274622	0.906485
Average	0.274875	0.906822
Average	0.275529	0.907043
Average	0.27576	0.907381
Average	0.27613	0.907838
Average	0.277	0.908059
Average	0.27802	0.908279
Average	0.278331	0.9085
Average	0.278434	0.908957
Average	0.278819	0.909153
Average	0.279265	0.909373
Average	0.280724	0.909373
Average	0.281075	0.909711
Average	0.281359	0.909711
Average	0.282551	0.910049
Average	0.283994	0.910049
Average	0.284558	0.910269
Average	0.284628	0.910269
Average	0.286115	0.91049
Average	0.286648	0.91071
Average	0.286684	0.911048
Average	0.288161	0.911386
Average	0.289046	0.912061
Average	0.289181	0.912061
Average	0.289752	0.912061
Average	0.292156	0.912257
Average	0.292474	0.912453
Average	0.294066	0.912791
Average	0.294379	0.912987
Average	0.295766	0.913244
Average	0.296375	0.9135
Average	0.297634	0.913721
Average	0.298199	0.914058
Average	0.298789	0.914396
Average	0.299675	0.914734
Average	0.301151	0.915072
Average	0.302467	0.915328
Average	0.30262	0.915328
Average	0.303196	0.915328
Average	0.303484	0.915785
Average	0.304348	0.916243
Average	0.305322	0.916464
Average	0.305633	0.916684
Average	0.306293	0.916991
Average	0.306761	0.917328
Average	0.308842	0.917549
Average	0.310009	0.917886
Average	0.310876	0.918408
Average	0.311845	0.918604
Average	0.312556	0.91891
Average	0.312889	0.919131
Average	0.312961	0.919468
Average	0.313823	0.919689
Average	0.316314	0.919689
Average	0.316936	0.919689
Average	0.317442	0.92021
Average	0.317559	0.920431
Average	0.317981	0.920769
Average	0.318196	0.920965
Average	0.319161	0.921302
Average	0.319639	0.921523
Average	0.319738	0.921744
Average	0.320884	0.921965
Average	0.320933	0.922302
Average	0.321801	0.922608
Average	0.322994	0.922914
Average	0.324293	0.923436
Average	0.325657	0.923774
Average	0.328041	0.92397
Average	0.32991	0.924191
Average	0.330012	0.924411
Average	0.331126	0.924868
Average	0.332927	0.925125
Average	0.333433	0.925431
Average	0.335059	0.925688
Average	0.337567	0.92608
Average	0.338324	0.926537
Average	0.33979	0.926733
Average	0.342931	0.92719
Average	0.344554	0.927386
Average	0.344848	0.927724
Average	0.34589	0.927944
Average	0.348157	0.928201
Average	0.348273	0.928422
Average	0.353873	0.928879
Average	0.354296	0.929217
Average	0.356939	0.929413
Average	0.356953	0.92975
Average	0.35741	0.929971
Average	0.358344	0.930191
Average	0.358725	0.930529
Average	0.360496	0.930867
Average	0.360749	0.931063
Average	0.361656	0.931063
Average	0.362278	0.931063
Average	0.36445	0.931369
Average	0.364629	0.932044
Average	0.365193	0.932265
Average	0.365824	0.932521
Average	0.36583	0.932717
Average	0.366696	0.933055
Average	0.367432	0.933361
Average	0.36924	0.933802
Average	0.372306	0.93414
Average	0.372976	0.93436
Average	0.374373	0.935036
Average	0.375467	0.935477
Average	0.376628	0.935673
Average	0.376945	0.935869
Average	0.37703	0.936206
Average	0.377813	0.936404
Average	0.378347	0.936862
Average	0.378506	0.937199
Average	0.379514	0.93742
Average	0.381163	0.937757
Average	0.381382	0.937978
Average	0.381968	0.938235
Average	0.382935	0.938572
Average	0.382954	0.939029
Average	0.384376	0.93925
Average	0.384709	0.939507
Average	0.387068	0.939845
Average	0.387298	0.940065
Average	0.38792	0.940286
Average	0.388695	0.940482
Average	0.391534	0.940703
Average	0.392188	0.940703
Average	0.392823	0.940703
Average	0.393542	0.940959
Average	0.396634	0.941155
Average	0.397107	0.941493
Average	0.397137	0.941714
Average	0.397554	0.94202
Average	0.397572	0.94224
Average	0.400685	0.942461
Average	0.401133	0.942767
Average	0.401308	0.942987
Average	0.40167	0.943445
Average	0.402553	0.943885
Average	0.407223	0.944106
Average	0.408468	0.944326
Average	0.408701	0.944522
Average	0.410677	0.944828
Average	0.411559	0.945024
Average	0.412466	0.945024
Average	0.413063	0.945024
Average	0.415052	0.94522
Average	0.41791	0.945416
Average	0.418069	0.945754
Average	0.418729	0.94606
Average	0.421233	0.946501
Average	0.425064	0.946501
Average	0.425635	0.946501
Average	0.426926	0.946839
Average	0.427148	0.947059
Average	0.433064	0.94728
Average	0.434106	0.947476
Average	0.434207	0.947933
Average	0.435376	0.948129
Average	0.435554	0.948349
Average	0.435694	0.948545
Average	0.436488	0.948766
Average	0.438356	0.948986
Average	0.440508	0.949324
Average	0.441098	0.949662
Average	0.446168	0.949968
Average	0.447594	0.950643
Average	0.44907	0.951656
Average	0.452431	0.951962
Average	0.453027	0.952269
Average	0.45316	0.952464
Average	0.458558	0.95266
Average	0.458593	0.952881
Average	0.463537	0.953219
Average	0.467885	0.95374
Average	0.469147	0.954078
Average	0.469801	0.954298
Average	0.470623	0.954636
Average	0.470918	0.955312
Average	0.471261	0.955704
Average	0.471357	0.955924
Average	0.47445	0.956446
Average	0.476027	0.956666
Average	0.478004	0.957004
Average	0.479185	0.957342
Average	0.482375	0.957538
Average	0.482433	0.957875
Average	0.483963	0.958071
Average	0.484939	0.958071
Average	0.48509	0.958409
Average	0.485535	0.958409
Average	0.487139	0.958605
Average	0.487774	0.958801
Average	0.490349	0.959021
Average	0.490404	0.959359
Average	0.49129	0.959697
Average	0.491594	0.959917
Average	0.491624	0.959917
Average	0.491794	0.960374
Average	0.492233	0.960374
Average	0.492537	0.96057
Average	0.49476	0.960766
Average	0.495641	0.960766
Average	0.496264	0.960766
Average	0.49749	0.960766
Average	0.498081	0.960766
Average	0.498288	0.960766
Average	0.498911	0.960766
Average	0.499206	0.960962
Average	0.499557	0.9613
Average	0.500623	0.961521
Average	0.503425	0.961741
Average	0.504359	0.961741
Average	0.504981	0.961741
Average	0.505915	0.961961
Average	0.50638	0.962182
Average	0.508707	0.962182
Average	0.509278	0.962182
Average	0.509651	0.962403
Average	0.510426	0.962403
Average	0.511049	0.962403
Average	0.511072	0.962741
Average	0.512226	0.962936
Average	0.512253	0.962936
Average	0.512843	0.962936
Average	0.513814	0.963132
Average	0.51401	0.963573
Average	0.517307	0.963769
Average	0.517745	0.964075
Average	0.522105	0.964296
Average	0.522586	0.964634
Average	0.523039	0.964854
Average	0.524605	0.96516
Average	0.525529	0.965381
Average	0.526516	0.965577
Average	0.528785	0.965833
Average	0.529377	0.966171
Average	0.529394	0.966428
Average	0.53128	0.966623
Average	0.532868	0.966819
Average	0.53292	0.967157
Average	0.533313	0.967378
Average	0.539461	0.967576
Average	0.543622	0.967576
Average	0.544198	0.967576
Average	0.544617	0.967576
Average	0.545252	0.967576
Average	0.546434	0.967576
Average	0.547011	0.967796
Average	0.547068	0.967796
Average	0.551745	0.968102
Average	0.554429	0.968102
Average	0.554768	0.96844
Average	0.555025	0.96844
Average	0.5568	0.968661
Average	0.560495	0.968857
Average	0.561333	0.969077
Average	0.5632	0.969077
Average	0.563202	0.969535
Average	0.563823	0.969535
Average	0.564642	0.969992
Average	0.565691	0.970212
Average	0.567464	0.97055
Average	0.570975	0.970746
Average	0.573508	0.970746
Average	0.574079	0.970746
Average	0.575007	0.971052
Average	0.575031	0.971272
Average	0.578144	0.971493
Average	0.57939	0.971713
Average	0.58873	0.971934
Average	0.589903	0.971934
Average	0.590493	0.971934
Average	0.590844	0.971934
Average	0.59142	0.971934
Average	0.594883	0.971934
Average	0.595492	0.971934
Average	0.596202	0.972154
Average	0.601902	0.972154
Average	0.602536	0.972154
Average	0.606919	0.97246
Average	0.609979	0.972798
Average	0.611768	0.973019
Average	0.612637	0.973356
Average	0.612854	0.973613
Average	0.613463	0.97387
Average	0.614163	0.974065
Average	0.61457	0.974286
Average	0.614798	0.974286
Average	0.615313	0.974507
Average	0.615433	0.974507
Average	0.622737	0.974703
Average	0.623405	0.974924
Average	0.623856	0.975261
Average	0.624325	0.975457
Average	0.624446	0.975795
Average	0.629466	0.976133
Average	0.633009	0.976471
Average	0.636625	0.976928
Average	0.637028	0.977124
Average	0.637345	0.97732
Average	0.637831	0.97732
Average	0.63844	0.97732
Average	0.639505	0.977777
Average	0.640023	0.978299
Average	0.640411	0.978519
Average	0.640838	0.978715
Average	0.643901	0.978715
Average	0.644497	0.978715
Average	0.645704	0.978715
Average	0.646326	0.978715
Average	0.646415	0.978715
Average	0.646991	0.978715
Average	0.648142	0.978911
Average	0.649751	0.979131
Average	0.650761	0.979438
Average	0.654176	0.979634
Average	0.655666	0.979854
Average	0.655978	0.980295
Average	0.659402	0.980515
Average	0.665422	0.980515
Average	0.666044	0.980515
Average	0.666572	0.980515
Average	0.667142	0.980515
Average	0.667497	0.980736
Average	0.667808	0.980956
Average	0.677771	0.981177
Average	0.679016	0.981397
Average	0.679093	0.981703
Average	0.681724	0.982041
Average	0.683269	0.982347
Average	0.683677	0.982347
Average	0.684311	0.982347
Average	0.685953	0.982653
Average	0.686554	0.982653
Average	0.687125	0.982653
Average	0.687202	0.982849
Average	0.692659	0.983106
Average	0.696094	0.983302
Average	0.701801	0.983639
Average	0.704857	0.98386
Average	0.707844	0.98386
Average	0.708479	0.98386
Average	0.714819	0.98408
Average	0.715783	0.984276
Average	0.717566	0.984582
Average	0.725405	0.984803
Average	0.725619	0.985109
Average	0.72658	0.985305
Average	0.728485	0.985501
Average	0.731068	0.985501
Average	0.731644	0.985501
Average	0.733983	0.985839
Average	0.734433	0.986059
Average	0.741283	0.98628
Average	0.741594	0.98672
Average	0.746383	0.987058
Average	0.752162	0.987058
Average	0.752759	0.987058
Average	0.753736	0.987279
Average	0.75516	0.987475
Average	0.757783	0.987695
Average	0.758018	0.987891
Average	0.758336	0.988087
Average	0.762453	0.988307
Average	0.762601	0.988614
Average	0.764633	0.988834
Average	0.768484	0.988834
Average	0.769055	0.988834
Average	0.776755	0.98903
Average	0.777811	0.989336
Average	0.78447	0.989674
Average	0.791362	0.98987
Average	0.797197	0.990176
Average	0.799574	0.990176
Average	0.800183	0.990176
Average	0.804492	0.990176
Average	0.805068	0.990176
Average	0.806605	0.990372
Average	0.808219	0.990592
Average	0.811928	0.99093
Average	0.815815	0.991126
Average	0.816284	0.991432
Average	0.821553	0.991432
Average	0.822187	0.991432
Average	0.826331	0.991432
Average	0.826722	0.991738
Average	0.826953	0.991738
Average	0.828144	0.991959
Average	0.830422	0.992155
Average	0.832645	0.992351
Average	0.833916	0.992546
Average	0.839352	0.992767
Average	0.844713	0.992963
Average	0.849315	0.993183
Average	0.852117	0.993404
Average	0.854557	0.9936
Average	0.854696	0.9936
Average	0.855267	0.9936
Average	0.859956	0.993796
Average	0.869552	0.994016
Average	0.872658	0.994212
Average	0.87858	0.994433
Average	0.879203	0.994653
Average	0.887901	0.994849
Average	0.888987	0.995187
Average	0.904097	0.995383
Average	0.904414	0.995579
Average	0.90759	0.995775
Average	0.910528	0.996081
Average	0.915626	0.996081
Average	0.916235	0.996081
Average	0.922515	0.996277
Average	0.932042	0.996473
Average	0.932995	0.996669
Average	0.937758	0.996865
Average	0.939346	0.997061
Average	0.942204	0.997257
Average	0.94665	0.997452
Average	0.948238	0.997844
Average	0.959352	0.99804
Average	0.974595	0.998236
Average	0.97523	0.998432
Average	0.979676	0.998628
Average	0.981264	0.998824
Average	0.987933	0.99902
Average	0.989838	0.999216
Average	0.990473	0.999412
Average	0.992696	0.999804
Average	0.995872	1
Average	1	1
Normal	0	0
Normal	0	0.00178253
Normal	0	0.0819964
Normal	0.000316957	0.0819964
Normal	0.000316957	0.0855615
Normal	0.000950872	0.0855615
Normal	0.000950872	0.103387
Normal	0.00126783	0.103387
Normal	0.00126783	0.105169
Normal	0.00158479	0.105169
Normal	0.00158479	0.106952
Normal	0.00190174	0.106952
Normal	0.00190174	0.135472
Normal	0.0022187	0.135472
Normal	0.0022187	0.137255
Normal	0.00253566	0.137255
Normal	0.00253566	0.139037
Normal	0.00285261	0.139037
Normal	0.00285261	0.14082
Normal	0.00316957	0.14082
Normal	0.00316957	0.14795
Normal	0.00348653	0.14795
Normal	0.00348653	0.160428
Normal	0.00380349	0.160428
Normal	0.00380349	0.163993
Normal	0.00412044	0.163993
Normal	0.00412044	0.187166
Normal	0.0044374	0.187166
Normal	0.0044374	0.204991
Normal	0.00475436	0.204991
Normal	0.00475436	0.213904
Normal	0.00507132	0.213904
Normal	0.00507132	0.237077
Normal	0.00538827	0.237077
Normal	0.00538827	0.244207
Normal	0.00570523	0.244207
Normal	0.00570523	0.256684
Normal	0.00602219	0.256684
Normal	0.00602219	0.258467
Normal	0.00633914	0.258467
Normal	0.00633914	0.270945
Normal	0.0066561	0.270945
Normal	0.0066561	0.272727
Normal	0.00697306	0.272727
Normal	0.00729002	0.27451
Normal	0.00760697	0.27451
Normal	0.00760697	0.294118
Normal	0.00792393	0.294118
Normal	0.00792393	0.297683
Normal	0.00824089	0.297683
Normal	0.00824089	0.31016
Normal	0.00855784	0.31016
Normal	0.00855784	0.320856
Normal	0.0088748	0.320856
Normal	0.0088748	0.329768
Normal	0.00919176	0.329768
Normal	0.00919176	0.342246
Normal	0.00982567	0.342246
Normal	0.00982567	0.344029
Normal	0.0101426	0.344029
Normal	0.0101426	0.351159
Normal	0.0104596	0.351159
Normal	0.0104596	0.358289
Normal	0.0107765	0.358289
Normal	0.0107765	0.360071
Normal	0.0110935	0.360071
Normal	0.0110935	0.361854
Normal	0.0114105	0.361854
Normal	0.0114105	0.363636
Normal	0.0117274	0.363636
Normal	0.0117274	0.367201
Normal	0.0120444	0.367201
Normal	0.0120444	0.372549
Normal	0.0123613	0.372549
Normal	0.0123613	0.376114
Normal	0.0126783	0.376114
Normal	0.0126783	0.381462
Normal	0.0129952	0.381462
Normal	0.0129952	0.385027
Normal	0.0136292	0.385027
Normal	0.0136292	0.386809
Normal	0.0139461	0.386809
Normal	0.0139461	0.388592
Normal	0.0142631	0.388592
Normal	0.0142631	0.392157
Normal	0.01458	0.392157
Normal	0.01458	0.40107
Normal	0.0152139	0.40107
Normal	0.0152139	0.402852
Normal	0.0158479	0.402852
Normal	0.0158479	0.4082
Normal	0.0167987	0.4082
Normal	0.0167987	0.420677
Normal	0.0171157	0.420677
Normal	0.0171157	0.424242
Normal	0.0174326	0.424242
Normal	0.0174326	0.426025
Normal	0.0177496	0.426025
Normal	0.0177496	0.42959
Normal	0.0180666	0.42959
Normal	0.0180666	0.449198
Normal	0.0183835	0.449198
Normal	0.0183835	0.45098
Normal	0.0190174	0.45098
Normal	0.0190174	0.459893
Normal	0.0196513	0.459893
Normal	0.0196513	0.465241
Normal	0.0202853	0.465241
Normal	0.0202853	0.479501
Normal	0.0206022	0.479501
Normal	0.0206022	0.483066
Normal	0.0212361	0.483066
Normal	0.0212361	0.484848
Normal	0.0215531	0.484848
Normal	0.0215531	0.486631
Normal	0.02187	0.486631
Normal	0.02187	0.490196
Normal	0.0228209	0.490196
Normal	0.0228209	0.495544
Normal	0.0231379	0.495544
Normal	0.0231379	0.499109
Normal	0.0234548	0.499109
Normal	0.0234548	0.502674
Normal	0.0237718	0.502674
Normal	0.0237718	0.504456
Normal	0.0253566	0.504456
Normal	0.0253566	0.508021
Normal	0.0256735	0.508021
Normal	0.0256735	0.511586
Normal	0.0259905	0.511586
Normal	0.0259905	0.513369
Normal	0.0263074	0.513369
Normal	0.0263074	0.518717
Normal	0.0269414	0.518717
Normal	0.0269414	0.520499
Normal	0.0272583	0.520499
Normal	0.0272583	0.525847
Normal	0.0275753	0.525847
Normal	0.0275753	0.531194
Normal	0.0282092	0.531194
Normal	0.0282092	0.543672
Normal	0.0285261	0.543672
Normal	0.0285261	0.547237
Normal	0.0288431	0.547237
Normal	0.0288431	0.565062
Normal	0.0291601	0.565062
Normal	0.0291601	0.566845
Normal	0.029477	0.566845
Normal	0.029477	0.57041
Normal	0.029794	0.57041
Normal	0.029794	0.572193
Normal	0.0304279	0.572193
Normal	0.0304279	0.58467
Normal	0.0307448	0.58467
Normal	0.0307448	0.586453
Normal	0.0310618	0.586453
Normal	0.0310618	0.588235
Normal	0.0313788	0.588235
Normal	0.0313788	0.593583
Normal	0.0320127	0.593583
Normal	0.0320127	0.595365
Normal	0.0326466	0.595365
Normal	0.0326466	0.602496
Normal	0.0335975	0.602496
Normal	0.0335975	0.604278
Normal	0.0339144	0.604278
Normal	0.0339144	0.611408
Normal	0.0342314	0.611408
Normal	0.0342314	0.623886
Normal	0.0351823	0.623886
Normal	0.0351823	0.625668
Normal	0.0354992	0.625668
Normal	0.0354992	0.638146
Normal	0.0358162	0.638146
Normal	0.0358162	0.650624
Normal	0.0364501	0.650624
Normal	0.0364501	0.652406
Normal	0.036767	0.652406
Normal	0.036767	0.654189
Normal	0.037084	0.654189
Normal	0.037084	0.657754
Normal	0.037401	0.657754
Normal	0.037401	0.663102
Normal	0.0383518	0.663102
Normal	0.0383518	0.664884
Normal	0.0389857	0.664884
Normal	0.0389857	0.672014
Normal	0.0393027	0.672014
Normal	0.0393027	0.673797
Normal	0.0396197	0.673797
Normal	0.0396197	0.675579
Normal	0.0399366	0.675579
Normal	0.0399366	0.677362
Normal	0.0402536	0.677362
Normal	0.0402536	0.680927
Normal	0.0408875	0.680927
Normal	0.0408875	0.682709
Normal	0.0412044	0.682709
Normal	0.0412044	0.684492
Normal	0.0418384	0.684492
Normal	0.0418384	0.686275
Normal	0.0424723	0.686275
Normal	0.0424723	0.68984
Normal	0.0431062	0.68984
Normal	0.0431062	0.700535
Normal	0.0434231	0.700535
Normal	0.0434231	0.702317
Normal	0.0440571	0.702317
Normal	0.0440571	0.709447
Normal	0.0456418	0.709447
Normal	0.0456418	0.713012
Normal	0.0459588	0.713012
Normal	0.0459588	0.714795
Normal	0.0462758	0.714795
Normal	0.0462758	0.716578
Normal	0.0475436	0.716578
Normal	0.0475436	0.72549
Normal	0.0494453	0.72549
Normal	0.0494453	0.727273
Normal	0.0497623	0.727273
Normal	0.0497623	0.730838
Normal	0.0500792	0.730838
Normal	0.0500792	0.73262
Normal	0.0510301	0.73262
Normal	0.0510301	0.736185
Normal	0.051664	0.736185
Normal	0.051664	0.741533
Normal	0.051981	0.741533
Normal	0.051981	0.746881
Normal	0.0529319	0.746881
Normal	0.0529319	0.748663
Normal	0.0532488	0.748663
Normal	0.0532488	0.750446
Normal	0.0545166	0.750446
Normal	0.0545166	0.754011
Normal	0.0548336	0.754011
Normal	0.0548336	0.755793
Normal	0.0554675	0.755793
Normal	0.0554675	0.757576
Normal	0.0564184	0.757576
[truncated: 3,189 more rows]

## Sheet: Figure 2h
Category	False Positive Rate	True Positive Rate
Average	0	0.192138
Average	0.00028547	0.194224
Average	0.000287936	0.199254
Average	0.000295247	0.20128
Average	0.00029824	0.223625
Average	0.000304599	0.24518
Average	0.000311236	0.246726
Average	0.000311333	0.263701
Average	0.000316957	0.264098
Average	0.000317561	0.268213
Average	0.000570939	0.283862
Average	0.000575871	0.289349
Average	0.000590493	0.291376
Average	0.000596481	0.295967
Average	0.000609199	0.296224
Average	0.000622471	0.309256
Average	0.000622665	0.314768
Average	0.000633914	0.317343
Average	0.000635122	0.317931
Average	0.000856409	0.319496
Average	0.000863807	0.322239
Average	0.00088574	0.32359
Average	0.000894721	0.326345
Average	0.000913798	0.326858
Average	0.000933707	0.345192
Average	0.000933998	0.346515
Average	0.000952683	0.3618
Average	0.00115174	0.364086
Average	0.00118099	0.366113
Average	0.00124494	0.366996
Average	0.00124533	0.375374
Average	0.00126783	0.376166
Average	0.00127024	0.376754
Average	0.00142735	0.380406
Average	0.00143968	0.382235
Average	0.00147623	0.383585
Average	0.0014912	0.388483
Average	0.001523	0.390279
Average	0.00155618	0.391825
Average	0.00155666	0.392046
Average	0.00158479	0.393828
Average	0.00158781	0.395592
Average	0.00171282	0.396635
Average	0.00172761	0.402122
Average	0.0018276	0.402379
Average	0.00186741	0.403704
Average	0.001868	0.408775
Average	0.00190174	0.409369
Average	0.00190537	0.41662
Average	0.00199829	0.417141
Average	0.00201555	0.419428
Average	0.00206673	0.423143
Average	0.00208768	0.424673
Average	0.00217865	0.424894
Average	0.00217933	0.425776
Average	0.0022187	0.427558
Average	0.00222293	0.428734
Average	0.00228376	0.429256
Average	0.00230348	0.431542
Average	0.00236197	0.432217
Average	0.00238592	0.433136
Average	0.0024368	0.433392
Average	0.00248988	0.433613
Average	0.00249066	0.439565
Average	0.00253566	0.439764
Average	0.00254049	0.442115
Average	0.00256923	0.444723
Average	0.00259142	0.447924
Average	0.00265722	0.450626
Average	0.00268416	0.450932
Average	0.0027414	0.451958
Average	0.00280112	0.45483
Average	0.00280199	0.455491
Average	0.00285261	0.45866
Average	0.0028547	0.459704
Average	0.00285805	0.471853
Average	0.00287936	0.472768
Average	0.00295247	0.474794
Average	0.0029824	0.4751
Average	0.00304599	0.476897
Average	0.00311236	0.477559
Average	0.00311333	0.480425
Average	0.00314017	0.48199
Average	0.00316729	0.482905
Average	0.00316957	0.484885
Average	0.00317561	0.485669
Average	0.00324771	0.486345
Average	0.00328064	0.486957
Average	0.00335059	0.497991
Average	0.00342466	0.498873
Average	0.00342564	0.499916
Average	0.00345523	0.501288
Average	0.00348653	0.504655
Average	0.00349317	0.506222
Average	0.00357888	0.506529
Average	0.00365519	0.509608
Average	0.00373483	0.510491
Average	0.00373599	0.513357
Average	0.00374316	0.515186
Average	0.00380349	0.51994
Average	0.00381073	0.521703
Average	0.00395979	0.524783
Average	0.00399657	0.525304
Average	0.0040311	0.526676
Average	0.00404606	0.527118
Average	0.00404732	0.527338
Average	0.00412044	0.527933
Average	0.00412829	0.528129
Average	0.00413345	0.529142
Average	0.00428204	0.529663
Average	0.0043573	0.530105
Average	0.0044287	0.531456
Average	0.0044374	0.53205
Average	0.00444586	0.532442
Average	0.00456899	0.533212
Average	0.00460697	0.535041
Average	0.00466853	0.535262
Average	0.00475436	0.536252
Average	0.00477185	0.53717
Average	0.00485298	0.539257
Average	0.00498132	0.540139
Average	0.00501919	0.540477
Average	0.00507009	0.541089
Average	0.00507132	0.541881
Average	0.00508098	0.544429
Average	0.00517819	0.544685
Average	0.00518284	0.546057
Average	0.00529101	0.548045
Average	0.00529265	0.548706
Average	0.00531444	0.549719
Average	0.00536833	0.550332
Average	0.00538827	0.551718
Average	0.00539854	0.555049
Average	0.00542392	0.558179
Average	0.00548279	0.559206
Average	0.00560224	0.559868
Average	0.00560399	0.560089
Average	0.00560968	0.561102
Average	0.00570523	0.561894
Average	0.00570939	0.562416
Average	0.0057161	0.563396
Average	0.00578739	0.565192
Average	0.00591348	0.567401
Average	0.00591532	0.567842
Average	0.00602219	0.568436
Average	0.00603366	0.568632
Average	0.00604665	0.570461
Average	0.00609199	0.571231
Average	0.00620018	0.571906
Average	0.00622471	0.574336
Average	0.00622665	0.57632
Average	0.00626305	0.577239
Average	0.00628033	0.578804
Average	0.00633458	0.579718
Average	0.00633914	0.580114
Average	0.00635122	0.58031
Average	0.00639659	0.580823
Average	0.00653595	0.581486
Average	0.00653798	0.582147
Average	0.00656129	0.582453
Average	0.0065658	0.582975
Average	0.00662252	0.584347
Average	0.0066561	0.584941
Average	0.00666878	0.585529
Average	0.00670119	0.586812
Average	0.00679067	0.58715
Average	0.00684718	0.587371
Average	0.00684932	0.587591
Average	0.00685953	0.588203
Average	0.00691045	0.58866
Average	0.00697306	0.590047
Average	0.00698634	0.590635
Average	0.00700579	0.590891
Average	0.00715777	0.59181
Average	0.00715842	0.592031
Average	0.00716065	0.594015
Average	0.00729002	0.595599
Average	0.00731039	0.596882
Average	0.00742221	0.597926
Average	0.00746965	0.598146
Average	0.00747198	0.598587
Average	0.00748632	0.600416
Average	0.00760697	0.602199
Average	0.00762147	0.602591
Average	0.00778089	0.6048
Average	0.00778331	0.60502
Average	0.00791959	0.60579
Average	0.00792393	0.607374
Average	0.00793903	0.608158
Average	0.00797166	0.608834
Average	0.00805249	0.60914
Average	0.00806219	0.609597
Average	0.00809213	0.609818
Average	0.00809465	0.610479
Average	0.00822419	0.611249
Average	0.00825659	0.611837
Average	0.0082669	0.612175
Average	0.00835073	0.612481
Average	0.00840336	0.612923
Average	0.00840598	0.614466
Average	0.00852878	0.616006
Average	0.00855784	0.618382
Average	0.00856409	0.618904
Average	0.00857415	0.6191
Average	0.00863807	0.619557
Average	0.00864897	0.620169
Average	0.00871731	0.620831
Average	0.0088748	0.621623
Average	0.00889171	0.623974
Average	0.008926	0.625346
Average	0.00913503	0.625868
Average	0.00913798	0.626124
Average	0.00915264	0.627813
Average	0.00919176	0.63019
Average	0.00920927	0.630386
Average	0.00924545	0.630998
Average	0.00933707	0.631219
Average	0.00944258	0.631475
Average	0.00944789	0.634177
Average	0.00950187	0.634635
Average	0.00950872	0.635031
Average	0.00952683	0.635814
Average	0.00954369	0.636121
Average	0.0096483	0.637446
Average	0.00965131	0.637887
Average	0.00974314	0.638225
Average	0.00974718	0.638481
Average	0.0098444	0.638677
Average	0.00996264	0.639118
Average	0.0100777	0.639575
Average	0.0101402	0.639881
Average	0.0101426	0.64107
Average	0.010162	0.641462
Average	0.0102708	0.642124
Average	0.0102769	0.642646
Average	0.0103564	0.642903
Average	0.0103657	0.643817
Average	0.0104384	0.644123
Average	0.0104795	0.645495
Average	0.0105624	0.646538
Average	0.0105853	0.646759
Average	0.0106289	0.647096
Average	0.0106536	0.648011
Average	0.010661	0.648781
Average	0.0107765	0.648979
Average	0.0108478	0.6495
Average	0.0109241	0.649838
Average	0.0109415	0.650295
Average	0.0109656	0.650809
Average	0.0110935	0.651799
Average	0.0111146	0.651995
Average	0.0112045	0.654646
Average	0.011208	0.655087
Average	0.0113331	0.655087
Average	0.0114105	0.656077
Average	0.0114322	0.658037
Average	0.0115146	0.658374
Average	0.0115157	0.658595
Average	0.0115174	0.659052
Average	0.0115193	0.659934
Average	0.0115748	0.660191
Average	0.0117274	0.660389
Average	0.0117498	0.660781
Average	0.0118054	0.662153
Average	0.011827	0.662594
Average	0.0118794	0.663108
Average	0.0120444	0.66489
Average	0.0121382	0.665553
Average	0.012142	0.666876
Average	0.012184	0.667132
Average	0.0122279	0.667438
Average	0.0123613	0.668627
Average	0.0124533	0.668847
Average	0.0126692	0.669304
Average	0.0126956	0.670993
Average	0.0127607	0.671877
Average	0.0127646	0.672097
Average	0.0127932	0.672354
Average	0.0129571	0.672811
Average	0.0129908	0.673149
Average	0.0129952	0.674337
Average	0.01302	0.674925
Average	0.0130719	0.675146
Average	0.013076	0.676028
Average	0.0130978	0.677054
Average	0.0131226	0.677972
Average	0.013245	0.678887
Average	0.0132861	0.679224
Average	0.0133122	0.679621
Average	0.0133376	0.680404
Average	0.0133831	0.681288
Average	0.0133873	0.681508
Average	0.0134171	0.68203
Average	0.013533	0.682945
Average	0.0136292	0.683737
Average	0.013707	0.68425
Average	0.0138209	0.684707
Average	0.0138766	0.685383
Average	0.0139461	0.687165
Average	0.0139727	0.687361
Average	0.0140116	0.687618
Average	0.0141088	0.688075
Average	0.0142631	0.688867
Average	0.0142735	0.688867
Average	0.0142903	0.689259
Average	0.0143213	0.690802
Average	0.01458	0.691199
Average	0.0146208	0.691455
Average	0.0147623	0.691793
Average	0.014897	0.691991
Average	0.0149393	0.692654
Average	0.014944	0.693095
Average	0.0152139	0.694481
Average	0.0152429	0.694677
Average	0.0152505	0.695561
Average	0.0152553	0.696001
Average	0.0152606	0.696459
Average	0.0154154	0.696459
Average	0.0155085	0.696765
Average	0.0155309	0.698151
Average	0.0155346	0.698408
Average	0.0155618	0.698629
Average	0.0155666	0.698849
Average	0.0158067	0.699155
Average	0.0158365	0.70007
Average	0.015873	0.700512
Average	0.015878	0.700952
Average	0.0158781	0.701148
Average	0.0159433	0.701486
Average	0.016105	0.702404
Average	0.0161244	0.702862
Average	0.0161648	0.70306
Average	0.0161843	0.703502
Average	0.0161893	0.704604
Average	0.0161956	0.704996
Average	0.0164818	0.705392
Average	0.0164955	0.706275
Average	0.0168291	0.706951
Average	0.0168307	0.707343
Average	0.0171157	0.708333
Average	0.017118	0.708554
Average	0.0171233	0.709215
Average	0.0171483	0.709607
Average	0.0174292	0.71027
Average	0.0174346	0.710711
Average	0.0174659	0.711299
Average	0.0175641	0.712213
Average	0.0177148	0.712551
Average	0.0177404	0.713656
Average	0.017746	0.714096
Average	0.0177496	0.714691
Average	0.0177834	0.715866
Average	0.017852	0.716324
Average	0.0179714	0.71658
Average	0.0180517	0.716801
Average	0.0180573	0.717463
Average	0.0180666	0.718255
Average	0.0183053	0.718592
Average	0.0183629	0.719034
Average	0.0183835	0.719628
Average	0.0184185	0.721196
Average	0.0186741	0.721638
Average	0.01868	0.721858
Average	0.0187005	0.722255
Average	0.0187158	0.722712
Average	0.0189854	0.722933
Average	0.0189913	0.724476
Average	0.0190174	0.72606
Average	0.0190537	0.726844
Average	0.0191898	0.727614
Average	0.0192966	0.727835
Average	0.0193026	0.728496
Average	0.0193344	0.72909
Average	0.0193712	0.729482
Average	0.0194863	0.72982
Average	0.0195796	0.731649
Average	0.0196078	0.732091
Average	0.0196139	0.732973
Average	0.019799	0.733486
Average	0.0198675	0.733943
Average	0.0199191	0.735048
Average	0.0199253	0.73593
Average	0.0199683	0.736524
Average	0.0200064	0.736916
Average	0.0200768	0.737253
Average	0.0201036	0.73751
Average	0.0202803	0.737816
Average	0.0202853	0.738212
Average	0.0205786	0.738518
Average	0.0206022	0.738716
Average	0.0206415	0.739108
Average	0.0209192	0.740099
Average	0.0209625	0.740436
Average	0.021164	0.741099
Average	0.0212361	0.741891
Average	0.0212578	0.742229
Average	0.0214753	0.74245
Average	0.0214819	0.74267
Average	0.021553	0.743683
Average	0.0215531	0.745268
Average	0.0215942	0.745464
Average	0.0216266	0.745721
Average	0.0217933	0.746161
Average	0.02187	0.746359
Average	0.0219312	0.746616
Average	0.0221046	0.747057
Average	0.0221435	0.747395
Average	0.022187	0.747593
Average	0.0224159	0.748695
Average	0.022504	0.749091
Average	0.0225468	0.749483
Average	0.0225521	0.750005
Average	0.0226663	0.750311
Average	0.0227202	0.750753
Average	0.0227469	0.75121
Average	0.0228644	0.751406
Average	0.0230314	0.752069
Average	0.0230348	0.752526
Average	0.0230386	0.753408
Average	0.0231379	0.754002
Average	0.0233228	0.754459
Average	0.0233245	0.755472
Average	0.0233499	0.756795
Average	0.0234542	0.757308
Average	0.0234548	0.757704
Average	0.0236107	0.758162
Average	0.0236539	0.759487
Average	0.0237718	0.759685
Average	0.0239651	0.760127
Average	0.0239726	0.760568
Average	0.0240634	0.760824
Average	0.0240887	0.762409
Average	0.0241346	0.762997
Average	0.0244057	0.763195
Average	0.0244522	0.763783
Average	0.0245876	0.764004
Average	0.0245953	0.764444
Average	0.0247227	0.765039
Average	0.0247698	0.765235
Average	0.0248007	0.76591
Average	0.0248988	0.766131
Average	0.0249066	0.766572
Average	0.0250396	0.76677
Average	0.0250504	0.767227
Average	0.0253566	0.767425
Average	0.0254049	0.767817
Average	0.0256263	0.768274
Average	0.0256735	0.768472
Average	0.0259817	0.76881
Average	0.0259905	0.770593
Average	0.02604	0.770789
Average	0.0261519	0.771009
Average	0.0263074	0.771405
Average	0.026455	0.771626
Average	0.0264633	0.772508
Average	0.0265722	0.772846
Average	0.0266244	0.773044
Average	0.0266751	0.77324
Average	0.0267663	0.773902
Average	0.0267746	0.774123
Average	0.0268674	0.774461
Average	0.0270659	0.774918
Average	0.0271627	0.775593
Average	0.0273887	0.775814
Average	0.0273973	0.776035
Average	0.0274579	0.77671
Average	0.0277	0.776931
Average	0.0277086	0.777151
Average	0.0278922	0.77735
Average	0.0280199	0.778231
Average	0.0282092	0.778429
Average	0.0282629	0.778821
Average	0.0283224	0.779042
Average	0.0283313	0.779263
Average	0.0285261	0.779461
Average	0.0286389	0.779798
Average	0.0288431	0.779997
Average	0.0289342	0.780334
Average	0.0292156	0.781706
Average	0.0292561	0.781927
Average	0.0293694	0.781927
Average	0.0295247	0.782265
Average	0.0298199	0.782602
Average	0.0298507	0.782798
Average	0.0299453	0.782798
Average	0.0301109	0.783392
Average	0.0301683	0.783588
Average	0.0301899	0.783809
Average	0.0307448	0.784404
Average	0.0308123	0.784624
Average	0.0310009	0.784962
Average	0.0310618	0.78516
Average	0.0313788	0.785358
Average	0.0314348	0.7858
Average	0.0316957	0.786394
Average	0.031746	0.786615
Average	0.0324771	0.787628
Average	0.0326466	0.788222
Average	0.0327724	0.788898
Average	0.0329635	0.789096
Average	0.0332805	0.789294
Average	0.0333629	0.789632
Average	0.0337012	0.789938
Average	0.0339144	0.790532
Average	0.0339709	0.791054
Average	0.0339764	0.791511
Average	0.0345523	0.791968
Average	0.0348584	0.792189
Average	0.0348653	0.792585
Average	0.0349317	0.792781
Average	0.0354992	0.792979
Average	0.0361033	0.7932
Average	0.0361331	0.793398
Average	0.0364501	0.793794
Average	0.0365401	0.794316
Average	0.0367258	0.794537
Average	0.0368371	0.794733
Average	0.0368565	0.794733
Average	0.0370486	0.794953
Average	0.0373483	0.795616
Average	0.0374722	0.795812
Average	0.0377179	0.796208
Average	0.0379675	0.79673
Average	0.0380749	0.79673
Average	0.0387712	0.797036
Average	0.0391093	0.797557
Average	0.0394472	0.798929
Average	0.0401494	0.79915
Average	0.0402536	0.799546
Average	0.0404606	0.799767
Average	0.0407719	0.799988
Average	0.0413943	0.80043
Average	0.0417056	0.800872
Average	0.0417506	0.801329
Average	0.0418384	0.801527
Average	0.0419181	0.801723
Average	0.0426393	0.801944
Average	0.0427892	0.802142
Average	0.0434231	0.80234
Average	0.0437401	0.802736
Average	0.0445333	0.803258
Average	0.0448319	0.803258
Average	0.0450079	0.803456
Average	0.0454545	0.803456
Average	0.0457516	0.803897
Average	0.0459588	0.804294
Average	0.0460629	0.804956
Average	0.0460772	0.805177
Average	0.0465927	0.805375
Average	0.0466853	0.805817
Average	0.0469966	0.806037
Average	0.047122	0.806344
Average	0.0478605	0.80674
Average	0.0479303	0.806961
Average	0.0481252	0.807298
Average	0.0481267	0.807555
Average	0.0482415	0.807776
Average	0.0482693	0.808168
Average	0.0483149	0.808474
Average	0.0486132	0.80878
Average	0.0486611	0.809237
Average	0.0491284	0.809435
Average	0.0493862	0.809957
Average	0.0494865	0.810178
Average	0.0498967	0.810515
Average	0.0501747	0.810711
Average	0.0509991	0.811018
Average	0.0510301	0.811216
Average	0.0513539	0.811436
Average	0.0514449	0.811828
Average	0.0518938	0.812135
Average	0.0519763	0.812135
Average	0.0519925	0.812355
Average	0.0521163	0.812812
Average	0.0525539	0.81315
Average	0.0526149	0.813348
Average	0.0530868	0.813654
Average	0.0538439	0.814111
Average	0.0538827	0.814706
Average	0.0543254	0.815043
Average	0.0545166	0.815241
Average	0.0551506	0.817024
Average	0.0555716	0.817481
Average	0.0557845	0.817481
Average	0.0558016	0.817819
Average	0.0560224	0.81804
Average	0.0560968	0.818377
Average	0.0567233	0.818835
Average	0.0578586	0.819141
Average	0.0581636	0.819816
Average	0.0585123	0.820037
Average	0.0593969	0.820294
Average	0.0596398	0.820631
Average	0.0604665	0.821089
Average	0.0609717	0.821285
Average	0.061116	0.821622
Average	0.0621941	0.82208
Average	0.0630745	0.822278
Average	0.0631828	0.822615
Average	0.0633914	0.822813
Average	0.0634921	0.823034
Average	0.0638033	0.823255
Average	0.064659	0.823593
Average	0.064737	0.823814
Average	0.0653798	0.824034
Average	0.0661352	0.825385
Average	0.0667257	0.825723
Average	0.0672269	0.825944
Average	0.0675381	0.826165
Average	0.0676648	0.826622
Average	0.0679581	0.826818
Average	0.0682019	0.827156
Average	0.0684628	0.827354
Average	0.0691918	0.82766
Average	0.0693829	0.827998
Average	0.0694055	0.828218
Average	0.0702687	0.828556
Average	0.0708321	0.829013
Average	0.0708592	0.829689
Average	0.0711544	0.830027
Average	0.0734085	0.830283
Average	0.0734745	0.830504
Average	0.0737115	0.830961
Average	0.0755831	0.831299
Average	0.075727	0.831756
Average	0.0759651	0.831976
Average	0.0765322	0.832172
Average	0.0765908	0.83263
Average	0.0773546	0.832967
Average	0.0782403	0.833305
Average	0.0782821	0.833562
Average	0.0782884	0.83376
Average	0.0784314	0.833981
Average	0.0785041	0.834502
Average	0.0787355	0.834808
Average	0.0791261	0.835146
Average	0.079646	0.836189
Average	0.080334	0.836647
Average	0.0805071	0.836845
Average	0.0820161	0.837151
Average	0.0821662	0.837372
Average	0.0821918	0.837592
Average	0.0831557	0.837849
Average	0.0832134	0.838306
Average	0.0832595	0.838644
Average	0.0834111	0.838865
Average	0.0834371	0.839085
Average	0.0844405	0.839423
Average	0.085031	0.83976
Average	0.0855898	0.839981
Average	0.0868463	0.840179
Average	0.0871632	0.840377
Average	0.0876882	0.840715
Average	0.0892476	0.840972
Average	0.0903454	0.84131
Average	0.0908808	0.84153
Average	0.0912312	0.842544
Average	0.0915598	0.84285
Average	0.0932979	0.843525
Average	0.0933707	0.843746
Average	0.0935932	0.844421
Average	0.0936475	0.844728
Average	0.0939981	0.844924
Average	0.0947308	0.845381
Average	0.0953646	0.845718
Average	0.0956599	0.846056
Average	0.0966299	0.846362
Average	0.0968561	0.846558
Average	0.0971055	0.846779
Average	0.0971737	0.846975
Average	0.0974314	0.847313
Average	0.0978228	0.847619
Average	0.0981264	0.848011
Average	0.0990791	0.848207
Average	0.0993377	0.848664
Average	0.0996264	0.848885
Average	0.100249	0.849105
Average	0.100667	0.849497
Average	0.100679	0.849835
Average	0.101402	0.850141
Average	0.10186	0.850478
Average	0.103641	0.850699
Average	0.104575	0.85092
Average	0.105096	0.851378
Average	0.105509	0.851598
Average	0.106754	0.851819
Average	0.10677	0.852125
Average	0.106879	0.852801
Average	0.107174	0.853139
Average	0.107336	0.853335
Average	0.109536	0.853672
Average	0.109589	0.853893
Average	0.110177	0.854114
Average	0.111244	0.85442
Average	0.111308	0.855095
Average	0.112583	0.855552
Average	0.113471	0.85575
Average	0.113965	0.856088
Average	0.115441	0.856764
Average	0.116612	0.85707
Average	0.117274	0.857268
Average	0.117815	0.857464
Average	0.118892	0.857685
Average	0.118984	0.858022
Average	0.11924	0.858243
Average	0.119403	0.858499
Average	0.11987	0.859175
Average	0.120191	0.859481
Average	0.120461	0.859819
Average	0.120645	0.860276
Average	0.122261	0.860472
Average	0.122279	0.860472
Average	0.122875	0.860472
Average	0.122938	0.860693
Average	0.123173	0.860999
Average	0.123531	0.861195
Average	0.12393	0.861393
Average	0.124388	0.86185
Average	0.124484	0.862046
Average	0.124963	0.862352
Average	0.125467	0.862573
Average	0.126156	0.862879
Average	0.126366	0.863216
Average	0.126463	0.863738
Average	0.126749	0.86426
Average	0.126956	0.864598
Average	0.127547	0.865273
Average	0.127555	0.86573
Average	0.127627	0.8665
Average	0.128137	0.866838
Average	0.128542	0.867144
Average	0.129883	0.867144
Average	0.130096	0.867365
Average	0.130369	0.867621
Average	0.130518	0.867817
Average	0.130745	0.867817
Average	0.13076	0.868038
Average	0.130794	0.868375
Average	0.131316	0.868375
Average	0.131788	0.868767
Average	0.132316	0.868988
Average	0.134073	0.869186
Average	0.135699	0.869492
Average	0.136481	0.869492
Average	0.137057	0.869492
Average	0.138593	0.869492
Average	0.139202	0.869492
Average	0.139477	0.869712
Average	0.140044	0.869908
Average	0.142267	0.870104
Average	0.142546	0.870325
Average	0.143582	0.870523
Average	0.145166	0.870721
Average	0.1458	0.870919
Average	0.146638	0.870919
Average	0.14726	0.870919
Average	0.147348	0.871115
Average	0.147623	0.871453
Average	0.148148	0.871674
Average	0.148509	0.872012
Average	0.149704	0.872454
Average	0.150062	0.872674
Average	0.150206	0.87287
Average	0.150327	0.87287
Average	0.150472	0.873127
Average	0.150872	0.873325
Average	0.150996	0.873545
Average	0.15203	0.874002
Average	0.152112	0.874198
Average	0.152242	0.874419
Average	0.152347	0.875094
Average	0.152505	0.875315
Average	0.153724	0.875513
Average	0.155041	0.87577
Average	0.155287	0.875966
Average	0.155307	0.876187
Average	0.157223	0.876407
Average	0.158366	0.876713
Average	0.160319	0.877051
Average	0.162047	0.877308
Average	0.162465	0.877528
Average	0.163567	0.877866
Average	0.163862	0.878204
Average	0.164788	0.878461
Average	0.165449	0.878656
Average	0.16711	0.878994
Average	0.16799	0.87919
Average	0.169001	0.879411
Average	0.169255	0.879609
Average	0.169578	0.879805
Average	0.169699	0.880111
Average	0.170523	0.880309
Average	0.172108	0.880309
Average	0.172478	0.88053
Average	0.172681	0.880836
Average	0.172742	0.880836
Average	0.173576	0.881142
Average	0.174292	0.881363
Average	0.176058	0.881619
Average	0.176837	0.88184
Average	0.17708	0.882297
Average	0.177155	0.882603
Average	0.177716	0.882824
Average	0.17896	0.883487
Average	0.179016	0.883707
Average	0.179215	0.884045
Average	0.179422	0.884241
Average	0.181687	0.884698
Average	0.181762	0.884919
Average	0.18213	0.885139
Average	0.18228	0.885335
Average	0.183053	0.885673
Average	0.183375	0.885894
Average	0.183418	0.8862
Average	0.184152	0.886398
Average	0.184824	0.886736
Average	0.186596	0.887073
Average	0.187733	0.887294
Average	0.188663	0.887631
Average	0.18892	0.887852
Average	0.189844	0.88819
Average	0.189902	0.888386
Average	0.190037	0.888843
Average	0.191172	0.889039
Average	0.191615	0.889377
Average	0.193277	0.889598
Average	0.193661	0.889796
Average	0.193977	0.890134
Average	0.19403	0.89039
Average	0.195456	0.890611
Average	0.19588	0.890809
Average	0.200124	0.89103
Average	0.200381	0.891226
Average	0.201063	0.891564
Average	0.204722	0.892021
Average	0.206413	0.892241
Average	0.206673	0.892579
Average	0.207685	0.892775
Average	0.207854	0.893113
Average	0.20847	0.893419
Average	0.20915	0.89364
Average	0.209625	0.893978
Average	0.210461	0.894198
Average	0.211083	0.894419
Average	0.212282	0.894756
Average	0.213246	0.895278
Average	0.21336	0.895735
Average	0.214036	0.895931
Average	0.214137	0.896237
Average	0.214512	0.896694
Average	0.214939	0.897032
Average	0.21612	0.89737
Average	0.217116	0.897568
Average	0.217212	0.897764
Average	0.217597	0.898102
Average	0.218164	0.898298
Average	0.2187	0.898496
Average	0.21911	0.898717
Average	0.219368	0.899054
Average	0.220698	0.89936
Average	0.220735	0.899581
Average	0.22173	0.899919
Average	0.222293	0.900115
Average	0.223467	0.900335
Average	0.223979	0.900641
Average	0.224873	0.900948
Average	0.225864	0.901285
Average	0.226624	0.901483
Average	0.226891	0.901704
Average	0.227056	0.9019
Average	0.22734	0.902238
Average	0.229597	0.902434
Average	0.231631	0.902654
Average	0.231871	0.902875
Average	0.235311	0.903213
Average	0.238699	0.90367
Average	0.239103	0.903891
Average	0.240571	0.904089
Average	0.242154	0.904546
Average	0.242472	0.904744
Average	0.242988	0.905082
Average	0.243075	0.905524
Average	0.243961	0.90583
Average	0.244464	0.906167
Average	0.245019	0.906388
Average	0.245218	0.90691
Average	0.245645	0.907247
Average	0.245953	0.907468
Average	0.246745	0.907664
Average	0.24738	0.908056
Average	0.247639	0.908312
Average	0.248055	0.908533
Average	0.248811	0.908731
Average	0.248893	0.909069
Average	0.249922	0.90929
Average	0.250357	0.90929
Average	0.250928	0.90929
Average	0.251191	0.909486
Average	0.252436	0.909823
Average	0.252461	0.910019
Average	0.253497	0.910541
Average	0.253657	0.910762
Average	0.253731	0.910958
Average	0.253736	0.911178
Average	0.254366	0.911374
Average	0.254996	0.91168
Average	0.256473	0.911937
Average	0.257052	0.912135
Average	0.257126	0.912592
Average	0.261588	0.912592
Average	0.262179	0.912592
Average	0.264392	0.912849
Average	0.265164	0.913045
Average	0.266608	0.913383
Average	0.268341	0.913904
Average	0.268974	0.9141
Average	0.271332	0.914438
Average	0.271398	0.914695
Average	0.272963	0.915152
Average	0.27342	0.915348
Average	0.277236	0.915686
Average	0.279888	0.916347
Average	0.281075	0.916685
Average	0.281758	0.917206
Average	0.282629	0.917402
Average	0.283437	0.91774
Average	0.284613	0.918262
Average	0.285208	0.918599
Average	0.285799	0.918937
Average	0.288456	0.919275
Average	0.289933	0.919471
Average	0.290016	0.919669
Average	0.290568	0.919865
Average	0.291408	0.920202
Average	0.292542	0.92066
Average	0.294832	0.92088
Average	0.295542	0.921218
Average	0.295837	0.921893
Average	0.296132	0.922231
Average	0.297018	0.922569
Average	0.297237	0.922765
Average	0.298475	0.922986
Average	0.300893	0.923443
Average	0.301587	0.923885
Average	0.302377	0.924083
Average	0.303861	0.924303
Average	0.30399	0.924816
Average	0.30406	0.925274
Average	0.304077	0.925495
Average	0.305398	0.925801
Average	0.30558	0.926138
Average	0.306761	0.926476
Average	0.309872	0.926782
Average	0.310009	0.92712
Average	0.310575	0.927316
Average	0.314348	0.927537
Average	0.314438	0.927875
Average	0.317561	0.92807
Average	0.320047	0.928408
Average	0.321395	0.928606
Average	0.321724	0.929128
Average	0.321819	0.929466
Average	0.32538	0.929772
Average	0.325721	0.930293
Average	0.328019	0.930969
Average	0.328767	0.931189
Average	0.330086	0.931865
Average	0.330269	0.932063
Average	0.33049	0.932319
Average	0.331534	0.932515
Average	0.333748	0.932736
Average	0.335427	0.933257
Average	0.335695	0.933595
Average	0.335819	0.933901
Average	0.339155	0.934097
Average	0.339829	0.934435
Average	0.339869	0.934656
Average	0.340714	0.934994
Average	0.340909	0.935214
Average	0.341114	0.935435
Average	0.342976	0.935741
Average	0.346094	0.935962
Average	0.351934	0.9363
Average	0.352524	0.936637
Average	0.35281	0.936833
Average	0.353446	0.937029
Average	0.356176	0.937487
Average	0.360523	0.937707
Average	0.361702	0.937903
Average	0.361768	0.938123
Average	0.361972	0.938461
Average	0.362473	0.938718
Average	0.364814	0.939175
Average	0.36539	0.939632
Average	0.365966	0.94009
Average	0.366324	0.94031
Average	0.369649	0.940648
Average	0.369784	0.940905
Average	0.372742	0.941103
Average	0.372896	0.941441
Average	0.375756	0.941898
Average	0.376439	0.942235
Average	0.377094	0.942492
Average	0.377218	0.942713
Average	0.379168	0.942909
Average	0.380349	0.943107
Average	0.380448	0.943327
Average	0.38076	0.943548
Average	0.382049	0.943886
Average	0.38282	0.944327
Average	0.383131	0.944548
Average	0.384706	0.944886
Average	0.385669	0.945408
Average	0.388544	0.945745
Average	0.389166	0.945966
Average	0.390411	0.946186
Average	0.390722	0.946407
Average	0.392168	0.946864
Average	0.392823	0.946864
Average	0.393141	0.94706
Average	0.394449	0.947735
Average	0.397147	0.947934
Average	0.398817	0.948154
Average	0.401715	0.94835
Average	0.402071	0.948607
Average	0.405078	0.948944
Average	0.405843	0.94914
Average	0.40803	0.949361
Average	0.408384	0.949557
Average	0.409212	0.949557
Average	0.409802	0.949557
Average	0.412076	0.949778
Average	0.412164	0.950116
Average	0.41301	0.950337
Average	0.415412	0.950674
Average	0.415629	0.950895
Average	0.418133	0.950895
Average	0.418729	0.950895
Average	0.418955	0.951233
Average	0.420497	0.951233
Average	0.420602	0.951431
Average	0.420922	0.951431
Average	0.421068	0.951431
Average	0.421261	0.951687
Average	0.421544	0.951687
Average	0.422495	0.952209
Average	0.428883	0.95243
Average	0.429181	0.95243
Average	0.42979	0.95243
Average	0.430128	0.952651
Average	0.433057	0.953172
Average	0.434231	0.95337
Average	0.435243	0.953591
Average	0.435694	0.953787
Average	0.436041	0.954008
Average	0.436352	0.954229
Average	0.43726	0.954904
Average	0.437625	0.955426
Average	0.440755	0.955682
Average	0.441907	0.956204
Average	0.446012	0.956661
Average	0.44966	0.956999
Average	0.451112	0.957256
Average	0.452932	0.957256
Average	0.453566	0.957256
Average	0.455479	0.957476
Average	0.455985	0.957733
Average	0.458904	0.957953
Average	0.459994	0.958291
Average	0.463708	0.958489
Average	0.465227	0.958685
Average	0.469414	0.958883
Average	0.470032	0.959221
Average	0.470911	0.959477
Average	0.473575	0.960153
Average	0.476449	0.960674
Average	0.481009	0.960895
Average	0.482138	0.961232
Average	0.482375	0.961428
Average	0.483746	0.961734
Average	0.485298	0.962256
Average	0.485836	0.962513
Average	0.488169	0.962733
Average	0.493588	0.963039
Average	0.493819	0.963237
Average	0.497195	0.963575
Average	0.500152	0.963832
Average	0.500738	0.964169
Average	0.501033	0.964507
Average	0.501919	0.964845
Average	0.507472	0.965065
Average	0.508095	0.965286
Average	0.510481	0.965624
Average	0.516268	0.966081
Average	0.5167	0.967124
Average	0.519339	0.967462
Average	0.519614	0.967682
Average	0.51984	0.967682
Average	0.520386	0.967903
Average	0.520411	0.967903
Average	0.522882	0.968579
Average	0.52577	0.969036
Average	0.526199	0.969232
Average	0.526463	0.969452
Average	0.528787	0.96979
Average	0.53128	0.969986
Average	0.532067	0.970206
Average	0.533001	0.970427
Average	0.535872	0.970765
Average	0.536426	0.970985
Average	0.538227	0.971242
Average	0.540729	0.97144
Average	0.548111	0.971636
Average	0.548863	0.972311
Average	0.549749	0.972649
Average	0.549957	0.973106
Average	0.550635	0.973444
Average	0.55093	0.974119
Average	0.551059	0.97434
Average	0.553587	0.974677
Average	0.562149	0.975015
Average	0.564624	0.975211
Average	0.56538	0.975432
Average	0.568446	0.975738
Average	0.571007	0.976075
Average	0.572229	0.976296
Average	0.578647	0.976818
Average	0.58019	0.976818
Average	0.580766	0.976818
Average	0.582817	0.976818
Average	0.583308	0.977074
Average	0.583407	0.977074
Average	0.583835	0.977272
Average	0.584588	0.97761
Average	0.586064	0.977948
Average	0.586355	0.978469
Average	0.58655	0.97869
Average	0.586853	0.97869
Average	0.587488	0.97869
Average	0.587613	0.97869
Average	0.588235	0.97869
Average	0.589017	0.979027
Average	0.589025	0.979334
Average	0.590286	0.979334
Average	0.590909	0.979334
Average	0.592064	0.979334
Average	0.592305	0.97964
Average	0.592635	0.97964
Average	0.596062	0.97964
Average	0.596697	0.97964
Average	0.597624	0.97964
Average	0.598233	0.97964
Average	0.599194	0.97964
Average	0.59977	0.97964
Average	0.599938	0.97986
Average	0.600373	0.980081
Average	0.600975	0.980338
Average	0.601279	0.980594
Average	0.605589	0.98079
Average	0.605664	0.98079
Average	0.606287	0.98079
Average	0.607544	0.98079
Average	0.60812	0.98079
Average	0.609192	0.98079
Average	0.609278	0.98079
Average	0.609763	0.98079
Average	0.6099	0.98079
Average	0.610498	0.98079
Average	0.611095	0.98079
Average	0.611768	0.981011
Average	0.613768	0.981524
Average	0.613878	0.981981
Average	0.614068	0.981981
Average	0.61469	0.981981
Average	0.615848	0.981981
Average	0.616438	0.981981
Average	0.616482	0.981981
Average	0.617061	0.981981
Average	0.617756	0.981981
Average	0.618327	0.981981
Average	0.619744	0.981981
Average	0.61986	0.981981
Average	0.62034	0.981981
Average	0.620469	0.981981
Average	0.62115	0.982177
Average	0.624733	0.982434
Average	0.628693	0.98269
Average	0.630448	0.982911
Average	0.633914	0.982911
Average	0.634548	0.982911
Average	0.635455	0.983432
Average	0.637739	0.983954
Average	0.63798	0.983954
Average	0.638615	0.983954
Average	0.642472	0.983954
Average	0.643106	0.983954
Average	0.644228	0.984292
Average	0.645142	0.984548
Average	0.64718	0.984886
Average	0.647855	0.984886
Average	0.648431	0.984886
Average	0.649838	0.984886
Average	0.650428	0.984886
Average	0.654217	0.984886
Average	0.654732	0.984886
Average	0.65484	0.984886
Average	0.655193	0.984886
Average	0.655355	0.984886
Average	0.655773	0.985107
Average	0.655803	0.985107
Average	0.657436	0.985107
Average	0.657987	0.985303
Average	0.658007	0.985303
Average	0.667434	0.98576
Average	0.667808	0.985981
Average	0.677675	0.985981
Average	0.678311	0.985981
Average	0.679953	0.986318
Average	0.682726	0.986318
Average	0.68336	0.986318
Average	0.684999	0.986318
Average	0.685574	0.986318
Average	0.686263	0.986575
Average	0.689918	0.986832
Average	0.690527	0.986832
Average	0.690847	0.986832
Average	0.691469	0.986832
Average	0.693122	0.986832
Average	0.693744	0.986832
Average	0.694548	0.986832
Average	0.695118	0.986832
Average	0.696228	0.987289
Average	0.697286	0.987289
Average	0.697882	0.987289
Average	0.700542	0.98781
Average	0.707585	0.988324
Average	0.709527	0.988544
Average	0.710862	0.988765
Average	0.717671	0.989287
Average	0.718246	0.989543
Average	0.720112	0.989764
Average	0.722029	0.989764
Average	0.722662	0.989764
Average	0.72531	0.98996
Average	0.726027	0.99018
Average	0.730697	0.990401
Average	0.73397	0.990707
Average	0.741283	0.990927
Average	0.755604	0.991148
Average	0.75678	0.991669
Average	0.763326	0.991669
Average	0.763935	0.991669
Average	0.764321	0.99189
Average	0.764944	0.99211
Average	0.765154	0.992367
Average	0.766593	0.992367
Average	0.767228	0.992367
Average	0.769364	0.992367
Average	0.769418	0.992623
Average	0.76994	0.992623
Average	0.774043	0.992623
Average	0.774665	0.992623
Average	0.774727	0.992623
Average	0.774764	0.992623
Average	0.775317	0.992623
Average	0.775335	0.992623
Average	0.780511	0.992844
Average	0.78139	0.992844
Average	0.781986	0.992844
Average	0.793962	0.993065
Average	0.812062	0.993065
Average	0.812671	0.993065
Average	0.819116	0.993065
Average	0.819738	0.993065
Average	0.820616	0.993065
Average	0.821192	0.993065
Average	0.821531	0.993065
Average	0.822166	0.993065
Average	0.825007	0.993065
Average	0.82516	0.993321
Average	0.825578	0.993321
Average	0.826588	0.993542
Average	0.827617	0.993848
Average	0.828462	0.993848
Average	0.829052	0.993848
Average	0.833284	0.993848
Average	0.83388	0.993848
Average	0.835073	0.994154
Average	0.835968	0.99446
Average	0.852428	0.994681
Average	0.853488	0.994937
Average	0.854097	0.995194
Average	0.857098	0.995414
Average	0.868306	0.995635
Average	0.868929	0.995855
Average	0.872677	0.996112
Average	0.880959	0.996633
Average	0.896326	0.996854
Average	0.897883	0.997074
Average	0.902177	0.99738
Average	0.90516	0.997687
Average	0.914695	0.997907
Average	0.914721	0.998128
Average	0.915017	0.998384
Average	0.924035	0.998605
Average	0.930573	0.999046
Average	0.941822	0.999302
Average	0.943649	0.999523
Average	0.944583	0.999743
Average	0.959793	1
Average	1	1
Normal	0	0
Normal	0	0.00178253
Normal	0	0.158645
Normal	0.000316957	0.158645
Normal	0.000316957	0.16221
Normal	0.000633914	0.16221
Normal	0.000633914	0.185383
Normal	0.00126783	0.185383
Normal	0.00126783	0.192513
Normal	0.00158479	0.192513
Normal	0.00158479	0.208556
Normal	0.00190174	0.208556
Normal	0.00190174	0.213904
Normal	0.0022187	0.213904
Normal	0.0022187	0.229947
Normal	0.00253566	0.229947
Normal	0.00253566	0.231729
Normal	0.00285261	0.231729
Normal	0.00285261	0.26025
Normal	0.00316957	0.26025
Normal	0.00316957	0.278075
Normal	0.00348653	0.278075
Normal	0.00348653	0.308378
Normal	0.00380349	0.308378
Normal	0.00380349	0.351159
Normal	0.00412044	0.351159
Normal	0.00412044	0.356506
Normal	0.0044374	0.356506
Normal	0.0044374	0.361854
Normal	0.00475436	0.361854
Normal	0.00475436	0.370766
Normal	0.00507132	0.370766
Normal	0.00507132	0.377897
Normal	0.00538827	0.377897
Normal	0.00538827	0.390374
Normal	0.00570523	0.390374
Normal	0.00570523	0.397504
Normal	0.00602219	0.397504
Normal	0.00602219	0.402852
Normal	0.00633914	0.402852
Normal	0.00633914	0.406417
Normal	0.0066561	0.406417
Normal	0.0066561	0.411765
Normal	0.00697306	0.411765
Normal	0.00697306	0.424242
Normal	0.00729002	0.424242
Normal	0.00729002	0.438503
Normal	0.00760697	0.438503
Normal	0.00760697	0.454545
Normal	0.00792393	0.454545
Normal	0.00792393	0.468806
Normal	0.00855784	0.468806
Normal	0.00855784	0.490196
Normal	0.0088748	0.490196
Normal	0.0088748	0.497326
Normal	0.00919176	0.497326
Normal	0.00919176	0.518717
Normal	0.00950872	0.518717
Normal	0.00950872	0.522282
Normal	0.0101426	0.522282
Normal	0.0101426	0.532977
Normal	0.0107765	0.532977
Normal	0.0107765	0.534759
Normal	0.0110935	0.534759
Normal	0.0110935	0.543672
Normal	0.0114105	0.543672
Normal	0.0114105	0.552585
Normal	0.0117274	0.552585
Normal	0.0117274	0.554367
Normal	0.0120444	0.554367
Normal	0.0120444	0.57041
Normal	0.0123613	0.57041
Normal	0.0123613	0.581105
Normal	0.0129952	0.581105
Normal	0.0129952	0.5918
Normal	0.0133122	0.5918
Normal	0.0133122	0.595365
Normal	0.0136292	0.595365
Normal	0.0136292	0.602496
Normal	0.0139461	0.602496
Normal	0.0139461	0.618538
Normal	0.0142631	0.618538
Normal	0.0142631	0.625668
Normal	0.01458	0.625668
Normal	0.01458	0.629234
Normal	0.014897	0.629234
Normal	0.014897	0.631016
Normal	0.0152139	0.631016
Normal	0.0152139	0.643494
Normal	0.0155309	0.643494
Normal	0.0155309	0.655971
Normal	0.0161648	0.655971
Normal	0.0161648	0.657754
Normal	0.0164818	0.657754
Normal	0.0164818	0.661319
Normal	0.0171157	0.661319
Normal	0.0171157	0.670232
Normal	0.0177496	0.670232
Normal	0.0177496	0.675579
Normal	0.0180666	0.675579
Normal	0.0180666	0.682709
Normal	0.0183835	0.682709
Normal	0.0183835	0.688057
Normal	0.0187005	0.688057
Normal	0.0187005	0.691622
Normal	0.0190174	0.691622
Normal	0.0190174	0.705882
Normal	0.0193344	0.705882
Normal	0.0193344	0.71123
Normal	0.0199683	0.71123
Normal	0.0199683	0.716578
Normal	0.0202853	0.716578
Normal	0.0202853	0.720143
Normal	0.0206022	0.720143
Normal	0.0206022	0.721925
Normal	0.0209192	0.721925
Normal	0.0209192	0.730838
Normal	0.0212361	0.730838
Normal	0.0212361	0.737968
Normal	0.0215531	0.737968
Normal	0.0215531	0.752228
Normal	0.02187	0.752228
Normal	0.02187	0.754011
Normal	0.022187	0.754011
Normal	0.022187	0.755793
Normal	0.022504	0.755793
Normal	0.022504	0.759358
Normal	0.0231379	0.759358
Normal	0.0231379	0.764706
Normal	0.0234548	0.764706
Normal	0.0234548	0.768271
Normal	0.0237718	0.768271
Normal	0.0237718	0.770053
Normal	0.0240887	0.770053
Normal	0.0240887	0.784314
Normal	0.0244057	0.784314
Normal	0.0244057	0.786096
Normal	0.0247227	0.786096
Normal	0.0247227	0.791444
Normal	0.0250396	0.791444
Normal	0.0250396	0.793226
Normal	0.0253566	0.793226
Normal	0.0253566	0.795009
Normal	0.0256735	0.795009
Normal	0.0256735	0.796791
Normal	0.0259905	0.796791
Normal	0.0259905	0.812834
Normal	0.0263074	0.812834
Normal	0.0263074	0.816399
Normal	0.0266244	0.816399
Normal	0.0266244	0.818182
Normal	0.0278922	0.818182
Normal	0.0278922	0.819964
Normal	0.0282092	0.819964
Normal	0.0282092	0.821747
Normal	0.0285261	0.821747
Normal	0.0285261	0.823529
Normal	0.0288431	0.823529
Normal	0.0288431	0.825312
Normal	0.0301109	0.825312
Normal	0.0301109	0.83066
Normal	0.0307448	0.83066
Normal	0.0307448	0.836007
Normal	0.0310618	0.836007
Normal	0.0310618	0.83779
Normal	0.0313788	0.83779
Normal	0.0313788	0.839572
Normal	0.0316957	0.839572
Normal	0.0316957	0.84492
Normal	0.0326466	0.84492
Normal	0.0326466	0.850267
Normal	0.0329635	0.850267
Normal	0.0329635	0.85205
Normal	0.0332805	0.85205
Normal	0.0332805	0.853832
Normal	0.0339144	0.853832
Normal	0.0339144	0.85918
Normal	0.0348653	0.85918
Normal	0.0348653	0.862745
Normal	0.0354992	0.862745
Normal	0.0354992	0.864528
Normal	0.0361331	0.864528
Normal	0.0361331	0.86631
Normal	0.0364501	0.86631
Normal	0.0364501	0.869875
Normal	0.0377179	0.869875
Normal	0.0377179	0.87344
Normal	0.0402536	0.87344
Normal	0.0402536	0.877005
Normal	0.0418384	0.877005
Normal	0.0418384	0.878788
Normal	0.0427892	0.878788
Normal	0.0427892	0.88057
Normal	0.0434231	0.88057
Normal	0.0434231	0.882353
Normal	0.0437401	0.882353
Normal	0.0437401	0.885918
Normal	0.0450079	0.885918
Normal	0.0450079	0.887701
Normal	0.0459588	0.887701
Normal	0.0459588	0.891266
Normal	0.0465927	0.891266
Normal	0.0465927	0.893048
Normal	0.0478605	0.893048
Normal	0.0478605	0.896613
Normal	0.0491284	0.896613
Normal	0.0491284	0.898396
Normal	0.0510301	0.898396
Normal	0.0510301	0.900178
Normal	0.0526149	0.900178
Normal	0.0526149	0.901961
Normal	0.0538827	0.901961
Normal	0.0538827	0.907308
Normal	0.0545166	0.907308
Normal	0.0545166	0.909091
Normal	0.0551506	0.909091
Normal	0.0551506	0.925134
Normal	0.0557845	0.925134
Normal	0.0630745	0.925134
Normal	0.0630745	0.926916
Normal	0.0633914	0.926916
Normal	0.0633914	0.928699
Normal	0.0684628	0.928699
Normal	0.0684628	0.930481
Normal	0.0782884	0.930481
Normal	0.0782884	0.932264
Normal	0.0805071	0.932264
Normal	0.0805071	0.934046
Normal	0.0868463	0.934046
Normal	0.0868463	0.935829
Normal	0.0871632	0.935829
Normal	0.0871632	0.937611
Normal	0.113471	0.937611
Normal	0.113471	0.939394
Normal	0.117274	0.939394
Normal	0.117274	0.941176
Normal	0.12393	0.941176
Normal	0.12393	0.942959
Normal	0.134073	0.942959
Normal	0.134073	0.944742
Normal	0.143582	0.944742
Normal	0.143582	0.946524
Normal	0.145166	0.946524
Normal	0.145166	0.948307
Normal	0.1458	0.948307
Normal	0.1458	0.950089
Normal	0.150872	0.950089
Normal	0.150872	0.951872
Normal	0.153724	0.951872
Normal	0.153724	0.953654
Normal	0.169255	0.953654
Normal	0.169255	0.955437
Normal	0.170523	0.955437
Normal	0.170523	0.957219
Normal	0.172108	0.957219
Normal	0.172742	0.957219
Normal	0.184152	0.957219
Normal	0.184152	0.959002
Normal	0.193661	0.959002
Normal	0.193661	0.960784
Normal	0.19588	0.960784
Normal	0.19588	0.962567
Normal	0.217116	0.962567
Normal	0.217116	0.964349
Normal	0.2187	0.964349
Normal	0.2187	0.966132
Normal	0.226624	0.966132
Normal	0.226624	0.967914
Normal	0.240571	0.967914
Normal	0.240571	0.969697
Normal	0.242472	0.969697
Normal	0.242472	0.97148
Normal	0.248811	0.97148
Normal	0.248811	0.973262
Normal	0.257052	0.973262
Normal	0.257052	0.975045
Normal	0.290016	0.975045
Normal	0.290016	0.976827
Normal	0.302377	0.976827
Normal	0.302377	0.97861
Normal	0.321395	0.97861
Normal	0.321395	0.980392
Normal	0.330269	0.980392
Normal	0.330269	0.982175
Normal	0.372742	0.982175
Normal	0.372742	0.983957
Normal	0.380349	0.983957
Normal	0.380349	0.98574
Normal	0.397147	0.98574
Normal	0.397147	0.987522
Normal	0.420602	0.987522
Normal	0.420602	0.989305
Normal	0.434231	0.989305
Normal	0.434231	0.991087
Normal	0.452932	0.991087
Normal	0.453566	0.991087
Normal	0.463708	0.991087
Normal	0.463708	0.99287
Normal	0.469414	0.99287
Normal	0.469414	0.994652
Normal	0.493819	0.994652
Normal	0.493819	0.996435
Normal	0.540729	0.996435
Normal	0.540729	0.998217
Normal	0.583835	0.998217
Normal	0.583835	1
Normal	0.615848	1
Normal	0.616482	1
Normal	0.633914	1
Normal	0.634548	1
Normal	0.642472	1
Normal	0.643106	1
Normal	0.682726	1
Normal	0.68336	1
Normal	0.722029	1
Normal	0.722662	1
Normal	1	1
Tigroid fundus	0	0
Tigroid fundus	0	0.00198413
Tigroid fundus	0	0.031746
Tigroid fundus	0.000311333	0.031746
Tigroid fundus	0.000311333	0.184524
Tigroid fundus	0.000622665	0.184524
Tigroid fundus	0.000622665	0.234127
Tigroid fundus	0.000933998	0.234127
Tigroid fundus	0.000933998	0.246032
Tigroid fundus	0.00124533	0.246032
Tigroid fundus	0.00124533	0.321429
Tigroid fundus	0.00155666	0.321429
Tigroid fundus	0.00155666	0.323413
Tigroid fundus	0.001868	0.323413
Tigroid fundus	0.001868	0.369048
Tigroid fundus	0.00217933	0.369048
Tigroid fundus	0.00217933	0.376984
Tigroid fundus	0.00249066	0.376984
Tigroid fundus	0.00249066	0.430556
Tigroid fundus	0.00280199	0.430556
Tigroid fundus	0.00280199	0.436508
Tigroid fundus	0.00311333	0.436508
Tigroid fundus	0.00311333	0.462302
Tigroid fundus	0.00342466	0.462302
Tigroid fundus	0.00342466	0.470238
Tigroid fundus	0.00373599	0.470238
Tigroid fundus	0.00373599	0.496032
Tigroid fundus	0.00404732	0.496032
Tigroid fundus	0.00404732	0.498016
Tigroid fundus	0.00498132	0.498016
Tigroid fundus	0.00498132	0.505952
Tigroid fundus	0.00529265	0.505952
Tigroid fundus	0.00529265	0.511905
Tigroid fundus	0.00560399	0.511905
Tigroid fundus	0.00560399	0.513889
Tigroid fundus	0.00591532	0.513889
Tigroid fundus	0.00591532	0.517857
Tigroid fundus	0.00622665	0.517857
Tigroid fundus	0.00622665	0.535714
Tigroid fundus	0.00653798	0.535714
Tigroid fundus	0.00653798	0.541667
Tigroid fundus	0.00684932	0.541667
Tigroid fundus	0.00684932	0.543651
Tigroid fundus	0.00716065	0.543651
Tigroid fundus	0.00716065	0.561508
Tigroid fundus	0.00747198	0.561508
Tigroid fundus	0.00747198	0.565476
Tigroid fundus	0.00778331	0.565476
Tigroid fundus	0.00778331	0.56746
Tigroid fundus	0.00809465	0.56746
Tigroid fundus	0.00809465	0.573413
Tigroid fundus	0.00840598	0.573413
Tigroid fundus	0.00840598	0.587302
Tigroid fundus	0.00871731	0.587302
Tigroid fundus	0.00871731	0.593254
Tigroid fundus	0.00965131	0.593254
Tigroid fundus	0.00965131	0.597222
Tigroid fundus	0.00996264	0.597222
Tigroid fundus	0.00996264	0.60119
Tigroid fundus	0.0105853	0.60119
Tigroid fundus	0.0105853	0.603175
Tigroid fundus	0.011208	0.603175
Tigroid fundus	0.011208	0.607143
Tigroid fundus	0.0115193	0.607143
Tigroid fundus	0.0115193	0.615079
Tigroid fundus	0.012142	0.615079
Tigroid fundus	0.012142	0.626984
Tigroid fundus	0.0124533	0.626984
Tigroid fundus	0.0124533	0.628968
Tigroid fundus	0.0127646	0.628968
Tigroid fundus	0.0127646	0.630952
Tigroid fundus	0.013076	0.630952
Tigroid fundus	0.013076	0.638889
Tigroid fundus	0.0133873	0.638889
Tigroid fundus	0.0133873	0.640873
Tigroid fundus	0.0143213	0.640873
Tigroid fundus	0.0143213	0.654762
Tigroid fundus	0.014944	0.654762
Tigroid fundus	0.014944	0.65873
Tigroid fundus	0.0152553	0.65873
Tigroid fundus	0.0152553	0.662698
Tigroid fundus	0.0155666	0.662698
Tigroid fundus	0.0155666	0.664683
Tigroid fundus	0.015878	0.664683
Tigroid fundus	0.015878	0.668651
Tigroid fundus	0.0161893	0.668651
Tigroid fundus	0.0161893	0.678571
Tigroid fundus	0.0171233	0.678571
Tigroid fundus	0.0171233	0.684524
Tigroid fundus	0.0174346	0.684524
Tigroid fundus	0.0174346	0.688492
Tigroid fundus	0.017746	0.688492
Tigroid fundus	0.017746	0.69246
Tigroid fundus	0.0180573	0.69246
Tigroid fundus	0.0180573	0.698413
Tigroid fundus	0.01868	0.698413
Tigroid fundus	0.01868	0.700397
Tigroid fundus	0.0189913	0.700397
Tigroid fundus	0.0189913	0.714286
Tigroid fundus	0.0193026	0.714286
Tigroid fundus	0.0193026	0.720238
Tigroid fundus	0.0196139	0.720238
Tigroid fundus	0.0196139	0.728175
Tigroid fundus	0.0199253	0.728175
Tigroid fundus	0.0199253	0.736111
Tigroid fundus	0.0214819	0.736111
Tigroid fundus	0.0214819	0.738095
Tigroid fundus	0.0217933	0.738095
Tigroid fundus	0.0217933	0.742063
Tigroid fundus	0.0221046	0.742063
Tigroid fundus	0.0221046	0.746032
Tigroid fundus	0.0224159	0.746032
Tigroid fundus	0.0224159	0.755952
Tigroid fundus	0.0230386	0.755952
Tigroid fundus	0.0230386	0.763889
Tigroid fundus	0.0233499	0.763889
Tigroid fundus	0.0233499	0.775794
Tigroid fundus	0.0239726	0.775794
Tigroid fundus	0.0239726	0.779762
Tigroid fundus	0.0245953	0.779762
Tigroid fundus	0.0245953	0.78373
Tigroid fundus	0.0249066	0.78373
Tigroid fundus	0.0249066	0.787698
Tigroid fundus	0.0261519	0.787698
Tigroid fundus	0.0261519	0.789683
Tigroid fundus	0.0264633	0.789683
Tigroid fundus	0.0264633	0.797619
Tigroid fundus	0.0267746	0.797619
Tigroid fundus	0.0267746	0.799603
Tigroid fundus	0.0273973	0.799603
Tigroid fundus	0.0273973	0.801587
Tigroid fundus	0.0277086	0.801587
Tigroid fundus	0.0277086	0.803571
Tigroid fundus	0.0280199	0.803571
Tigroid fundus	0.0280199	0.811508
Tigroid fundus	0.0283313	0.811508
Tigroid fundus	0.0283313	0.813492
Tigroid fundus	0.0370486	0.813492
Tigroid fundus	0.0370486	0.815476
Tigroid fundus	0.0448319	0.815476
Tigroid fundus	0.0454545	0.815476
Tigroid fundus	0.0460772	0.815476
Tigroid fundus	0.0460772	0.81746
Tigroid fundus	0.0519925	0.81746
Tigroid fundus	0.0519925	0.819444
Tigroid fundus	0.0653798	0.819444
Tigroid fundus	0.0653798	0.821429
Tigroid fundus	0.0734745	0.821429
Tigroid fundus	0.0734745	0.823413
Tigroid fundus	0.0759651	0.823413
Tigroid fundus	0.0759651	0.825397
Tigroid fundus	0.0821918	0.825397
Tigroid fundus	0.0821918	0.827381
Tigroid fundus	0.0834371	0.827381
Tigroid fundus	0.0834371	0.829365
Tigroid fundus	0.0996264	0.829365
Tigroid fundus	0.0996264	0.831349
Tigroid fundus	0.100249	0.831349
Tigroid fundus	0.100249	0.833333
Tigroid fundus	0.109589	0.833333
Tigroid fundus	0.109589	0.835317
Tigroid fundus	0.11924	0.835317
Tigroid fundus	0.11924	0.837302
Tigroid fundus	0.125467	0.837302
Tigroid fundus	0.125467	0.839286
Tigroid fundus	0.13076	0.839286
Tigroid fundus	0.13076	0.84127
Tigroid fundus	0.132316	0.84127
Tigroid fundus	0.132316	0.843254
Tigroid fundus	0.139477	0.843254
Tigroid fundus	0.139477	0.845238
Tigroid fundus	0.146638	0.845238
Tigroid fundus	0.14726	0.845238
Tigroid fundus	0.150062	0.845238
Tigroid fundus	0.150062	0.847222
Tigroid fundus	0.150996	0.847222
Tigroid fundus	0.150996	0.849206
Tigroid fundus	0.152242	0.849206
Tigroid fundus	0.152242	0.85119
Tigroid fundus	0.157223	0.85119
Tigroid fundus	0.157223	0.853175
Tigroid fundus	0.172478	0.853175
Tigroid fundus	0.172478	0.855159
Tigroid fundus	0.176837	0.855159
Tigroid fundus	0.176837	0.857143
Tigroid fundus	0.179016	0.857143
Tigroid fundus	0.179016	0.859127
Tigroid fundus	0.18213	0.859127
Tigroid fundus	0.18213	0.861111
Tigroid fundus	0.183375	0.861111
Tigroid fundus	0.183375	0.863095
Tigroid fundus	0.187733	0.863095
Tigroid fundus	0.187733	0.865079
Tigroid fundus	0.206413	0.865079
Tigroid fundus	0.206413	0.867063
Tigroid fundus	0.210461	0.867063
Tigroid fundus	0.210461	0.869048
Tigroid fundus	0.211083	0.869048
Tigroid fundus	0.211083	0.871032
Tigroid fundus	0.220735	0.871032
Tigroid fundus	0.220735	0.873016
Tigroid fundus	0.231631	0.873016
Tigroid fundus	0.231631	0.875
Tigroid fundus	0.239103	0.875
Tigroid fundus	0.239103	0.876984
Tigroid fundus	0.245019	0.876984
Tigroid fundus	0.245019	0.878968
Tigroid fundus	0.245953	0.878968
Tigroid fundus	0.245953	0.880952
Tigroid fundus	0.253736	0.880952
Tigroid fundus	0.253736	0.882937
Tigroid fundus	0.279888	0.882937
Tigroid fundus	0.279888	0.888889
Tigroid fundus	0.294832	0.888889
Tigroid fundus	0.294832	0.890873
Tigroid fundus	0.303861	0.890873
Tigroid fundus	0.303861	0.892857
Tigroid fundus	0.328767	0.892857
Tigroid fundus	0.328767	0.894841
Tigroid fundus	0.333748	0.894841
Tigroid fundus	0.333748	0.896825
Tigroid fundus	0.340909	0.896825
Tigroid fundus	0.340909	0.89881
Tigroid fundus	0.360523	0.89881
Tigroid fundus	0.360523	0.900794
Tigroid fundus	0.361768	0.900794
Tigroid fundus	0.361768	0.902778
Tigroid fundus	0.380448	0.902778
Tigroid fundus	0.380448	0.904762
Tigroid fundus	0.38076	0.904762
Tigroid fundus	0.38076	0.906746
Tigroid fundus	0.389166	0.906746
Tigroid fundus	0.389166	0.90873
Tigroid fundus	0.390411	0.90873
Tigroid fundus	0.390411	0.910714
Tigroid fundus	0.390722	0.910714
Tigroid fundus	0.390722	0.912698
Tigroid fundus	0.398817	0.912698
Tigroid fundus	0.398817	0.914683
Tigroid fundus	0.415629	0.914683
Tigroid fundus	0.415629	0.916667
Tigroid fundus	0.420922	0.916667
Tigroid fundus	0.421544	0.916667
Tigroid fundus	0.435243	0.916667
Tigroid fundus	0.435243	0.918651
Tigroid fundus	0.455479	0.918651
Tigroid fundus	0.455479	0.920635
Tigroid fundus	0.458904	0.920635
Tigroid fundus	0.458904	0.922619
Tigroid fundus	0.481009	0.922619
Tigroid fundus	0.481009	0.924603
Tigroid fundus	0.488169	0.924603
Tigroid fundus	0.488169	0.926587
Tigroid fundus	0.507472	0.926587
Tigroid fundus	0.507472	0.928571
Tigroid fundus	0.508095	0.928571
Tigroid fundus	0.508095	0.930556
Tigroid fundus	0.519614	0.930556
Tigroid fundus	0.519614	0.93254
Tigroid fundus	0.526463	0.93254
Tigroid fundus	0.526463	0.934524
Tigroid fundus	0.532067	0.934524
Tigroid fundus	0.532067	0.936508
Tigroid fundus	0.533001	0.936508
Tigroid fundus	0.533001	0.938492
Tigroid fundus	0.536426	0.938492
Tigroid fundus	0.536426	0.940476
Tigroid fundus	0.551059	0.940476
Tigroid fundus	0.551059	0.94246
Tigroid fundus	0.56538	0.94246
Tigroid fundus	0.56538	0.944444
Tigroid fundus	0.572229	0.944444
Tigroid fundus	0.572229	0.946429
Tigroid fundus	0.58655	0.946429
Tigroid fundus	0.58655	0.948413
Tigroid fundus	0.590286	0.948413
Tigroid fundus	0.590909	0.948413
Tigroid fundus	0.599938	0.948413
Tigroid fundus	0.599938	0.950397
Tigroid fundus	0.609278	0.950397
Tigroid fundus	0.6099	0.950397
Tigroid fundus	0.611768	0.950397
Tigroid fundus	0.611768	0.952381
Tigroid fundus	0.616438	0.952381
Tigroid fundus	0.617061	0.952381
Tigroid fundus	0.630448	0.952381
Tigroid fundus	0.630448	0.954365
Tigroid fundus	0.654732	0.954365
Tigroid fundus	0.655355	0.954365
Tigroid fundus	0.667808	0.954365
Tigroid fundus	0.667808	0.956349
Tigroid fundus	0.690847	0.956349
Tigroid fundus	0.691469	0.956349
Tigroid fundus	0.709527	0.956349
Tigroid fundus	0.709527	0.958333
Tigroid fundus	0.720112	0.958333
Tigroid fundus	0.720112	0.960317
Tigroid fundus	0.726027	0.960317
Tigroid fundus	0.726027	0.962302
Tigroid fundus	0.730697	0.962302
Tigroid fundus	0.730697	0.964286
Tigroid fundus	0.741283	0.964286
Tigroid fundus	0.741283	0.96627
Tigroid fundus	0.755604	0.96627
Tigroid fundus	0.755604	0.968254
Tigroid fundus	0.764321	0.968254
Tigroid fundus	0.764321	0.970238
Tigroid fundus	0.764944	0.970238
Tigroid fundus	0.764944	0.972222
Tigroid fundus	0.780511	0.972222
Tigroid fundus	0.780511	0.974206
Tigroid fundus	0.819116	0.974206
Tigroid fundus	0.819738	0.974206
Tigroid fundus	0.826588	0.974206
Tigroid fundus	0.826588	0.97619
Tigroid fundus	0.852428	0.97619
Tigroid fundus	0.852428	0.978175
Tigroid fundus	0.857098	0.978175
Tigroid fundus	0.857098	0.980159
Tigroid fundus	0.868306	0.980159
Tigroid fundus	0.868306	0.982143
Tigroid fundus	0.868929	0.982143
Tigroid fundus	0.868929	0.984127
Tigroid fundus	0.896326	0.984127
Tigroid fundus	0.896326	0.986111
Tigroid fundus	0.897883	0.986111
Tigroid fundus	0.897883	0.988095
Tigroid fundus	0.914695	0.988095
Tigroid fundus	0.914695	0.990079
Tigroid fundus	0.924035	0.990079
Tigroid fundus	0.924035	0.992063
Tigroid fundus	0.930573	0.992063
Tigroid fundus	0.930573	0.996032
Tigroid fundus	0.943649	0.996032
Tigroid fundus	0.943649	0.998016
Tigroid fundus	0.944583	0.998016
Tigroid fundus	0.944583	1
Tigroid fundus	1	1
Pathologic myopia	0	0
Pathologic myopia	0	0.00469484
Pathologic myopia	0	0.41784
Pathologic myopia	0.00028547	0.41784
Pathologic myopia	0.00028547	0.43662
Pathologic myopia	0.000570939	0.43662
Pathologic myopia	0.000570939	0.577465
Pathologic myopia	0.000856409	0.577465
Pathologic myopia	0.000856409	0.591549
Pathologic myopia	0.00142735	0.591549
Pathologic myopia	0.00142735	0.624413
Pathologic myopia	0.00171282	0.624413
Pathologic myopia	0.00171282	0.633803
Pathologic myopia	0.00199829	0.633803
Pathologic myopia	0.00199829	0.638498
Pathologic myopia	0.00228376	0.638498
Pathologic myopia	0.00228376	0.643192
Pathologic myopia	0.00256923	0.643192
Pathologic myopia	0.00256923	0.666667
Pathologic myopia	0.0028547	0.666667
Pathologic myopia	0.0028547	0.676056
Pathologic myopia	0.00314017	0.676056
Pathologic myopia	0.00314017	0.690141
Pathologic myopia	0.00342564	0.690141
Pathologic myopia	0.00342564	0.699531
Pathologic myopia	0.00399657	0.699531
Pathologic myopia	0.00399657	0.704225
Pathologic myopia	0.00428204	0.704225
Pathologic myopia	0.00428204	0.70892
Pathologic myopia	0.00485298	0.70892
Pathologic myopia	0.00485298	0.7277
Pathologic myopia	0.00542392	0.7277
Pathologic myopia	0.00542392	0.755869
[truncated: 1,823 more rows]

## Sheet: Figure 2i
Category	False Positive Rate	True Positive Rate
Average	0	0.354131
Average	0.000542888	0.365553
Average	0.000548546	0.370844
Average	0.000548847	0.374344
Average	0.000574053	0.402256
Average	0.000581395	0.412445
Average	0.000591366	0.41546
Average	0.000592417	0.451219
Average	0.00059952	0.481666
Average	0.000626566	0.482296
Average	0.00108578	0.494757
Average	0.00109709	0.500048
Average	0.00109769	0.521045
Average	0.00116279	0.522501
Average	0.00118273	0.54791
Average	0.00118483	0.548336
Average	0.00119904	0.558221
Average	0.00125313	0.562313
Average	0.00162866	0.568543
Average	0.00164564	0.572071
Average	0.00174419	0.609917
Average	0.0017741	0.645662
Average	0.00177725	0.646513
Average	0.00179856	0.648885
Average	0.00217155	0.654078
Average	0.00219419	0.659369
Average	0.00232558	0.660824
Average	0.00236546	0.662547
Average	0.00239808	0.677573
Average	0.00250627	0.678832
Average	0.00271444	0.682985
Average	0.00274273	0.686513
Average	0.00290698	0.690879
Average	0.00295683	0.693894
Average	0.00296209	0.696874
Average	0.0029976	0.697269
Average	0.00313283	0.700102
Average	0.00325733	0.712563
Average	0.00348837	0.730516
Average	0.0035482	0.7331
Average	0.0035545	0.733526
Average	0.00359712	0.74262
Average	0.0037594	0.743564
Average	0.00380022	0.748756
Average	0.00383982	0.758457
Average	0.00406977	0.761368
Average	0.00413956	0.761798
Average	0.00419664	0.76338
Average	0.00434311	0.765457
Average	0.00438596	0.76829
Average	0.00438837	0.770054
Average	0.00473093	0.770484
Average	0.00473934	0.77091
Average	0.00479616	0.781586
Average	0.00488599	0.782624
Average	0.00493692	0.789679
Average	0.00501253	0.789994
Average	0.00532229	0.795593
Average	0.00533175	0.797295
Average	0.00539568	0.798482
Average	0.00548546	0.803773
Average	0.0056391	0.808809
Average	0.00591366	0.810101
Average	0.00592417	0.813081
Average	0.0059952	0.820989
Average	0.00603401	0.822753
Average	0.00626566	0.8259
Average	0.00651659	0.82888
Average	0.00659472	0.829276
Average	0.00689223	0.834627
Average	0.00709639	0.836349
Average	0.0075188	0.843904
Average	0.00767965	0.846549
Average	0.00768776	0.84741
Average	0.00814536	0.848355
Average	0.0082282	0.851882
Average	0.00827912	0.852743
Average	0.00877193	0.853688
Average	0.00887049	0.854118
Average	0.00932529	0.855
Average	0.0093985	0.856574
Average	0.00987383	0.85922
Average	0.0100251	0.860479
Average	0.0100532	0.865216
Average	0.0104224	0.867861
Average	0.0106516	0.870065
Average	0.011236	0.870495
Average	0.0112782	0.871754
Average	0.0113909	0.87215
Average	0.0115195	0.873914
Average	0.0119048	0.874858
Average	0.0119904	0.875253
Average	0.0125313	0.875883
Average	0.0126166	0.876765
Average	0.0131579	0.877709
Average	0.0137845	0.879912
Average	0.0143885	0.880308
Average	0.014411	0.882826
Average	0.0148108	0.884589
Average	0.0150376	0.887422
Average	0.0153593	0.888304
Average	0.0156642	0.890822
Average	0.0169173	0.894599
Average	0.0170049	0.899008
Average	0.0175439	0.900268
Average	0.0175535	0.901149
Average	0.0181704	0.904927
Average	0.018797	0.905556
Average	0.0200501	0.907445
Average	0.0209302	0.90793
Average	0.0213033	0.908245
Average	0.0219298	0.909818
Average	0.0225564	0.911392
Average	0.023183	0.911707
Average	0.0238095	0.91454
Average	0.0244361	0.916428
Average	0.0252583	0.916965
Average	0.0256892	0.918854
Average	0.0263158	0.919483
Average	0.0269424	0.920742
Average	0.0275689	0.923575
Average	0.0278436	0.924001
Average	0.0281955	0.92526
Average	0.0378497	0.926142
Average	0.0515588	0.926537
Average	0.0523256	0.927022
Average	0.0527578	0.927418
Average	0.0658256	0.9283
Average	0.0708013	0.930049
Average	0.0724081	0.930931
Average	0.0729567	0.931813
Average	0.0746023	0.932695
Average	0.07494	0.93309
Average	0.0768386	0.93309
Average	0.0779363	0.93309
Average	0.0879479	0.934129
Average	0.0881295	0.934524
Average	0.0887049	0.934955
Average	0.0905101	0.935837
Average	0.0921053	0.936151
Average	0.0989209	0.936547
Average	0.100719	0.936942
Average	0.101896	0.937368
Average	0.105863	0.938406
Average	0.106967	0.939288
Average	0.107314	0.939684
Average	0.113549	0.941447
Average	0.12452	0.942329
Average	0.132558	0.942814
Average	0.135492	0.94321
Average	0.137685	0.944092
Average	0.14186	0.944577
Average	0.151466	0.945615
Average	0.161821	0.947379
Average	0.16307	0.947774
Average	0.163467	0.948656
Average	0.165112	0.949538
Average	0.165661	0.951302
Average	0.169346	0.951838
Average	0.170598	0.95272
Average	0.172674	0.953205
Average	0.176259	0.953601
Average	0.177318	0.953916
Average	0.186506	0.954797
Average	0.189573	0.955223
Average	0.189901	0.956098
Average	0.202907	0.956583
Average	0.202962	0.957465
Average	0.203837	0.957861
Average	0.20472	0.958735
Average	0.208469	0.958735
Average	0.208955	0.959272
Average	0.209555	0.959272
Average	0.211031	0.959272
Average	0.21223	0.959272
Average	0.21527	0.959809
Average	0.215697	0.959809
Average	0.21644	0.959809
Average	0.216795	0.959809
Average	0.217417	0.959809
Average	0.217623	0.959809
Average	0.218602	0.959809
Average	0.223934	0.960235
Average	0.224526	0.96066
Average	0.224904	0.96066
Average	0.226001	0.96066
Average	0.228195	0.961542
Average	0.229616	0.961938
Average	0.230938	0.962819
Average	0.236423	0.963701
Average	0.240602	0.963701
Average	0.240686	0.964132
Average	0.241855	0.964132
Average	0.243605	0.964132
Average	0.2443	0.964132
Average	0.244767	0.964132
Average	0.245385	0.964132
Average	0.247602	0.964132
Average	0.248628	0.964132
Average	0.248801	0.964132
Average	0.248815	0.964983
Average	0.249726	0.964983
Average	0.250287	0.964983
Average	0.250739	0.964983
Average	0.251435	0.964983
Average	0.251922	0.964983
Average	0.252398	0.965379
Average	0.260043	0.965379
Average	0.260465	0.965379
Average	0.260664	0.965379
Average	0.261129	0.965379
Average	0.261391	0.965379
Average	0.261628	0.965379
Average	0.261848	0.965379
Average	0.26259	0.965379
Average	0.265093	0.965379
Average	0.266191	0.965379
Average	0.266706	0.965379
Average	0.267889	0.965379
Average	0.268083	0.965379
Average	0.269231	0.965379
Average	0.270142	0.965804
Average	0.271987	0.966843
Average	0.276316	0.966843
Average	0.277569	0.966843
Average	0.277844	0.967269
Average	0.277907	0.967754
Average	0.288369	0.968149
Average	0.293233	0.968149
Average	0.294486	0.968149
Average	0.299122	0.969024
Average	0.303513	0.969899
Average	0.306395	0.970384
Average	0.309834	0.97081
Average	0.329384	0.97081
Average	0.330569	0.97081
Average	0.335132	0.97081
Average	0.336048	0.97081
Average	0.336331	0.97081
Average	0.337134	0.97081
Average	0.337209	0.97081
Average	0.338372	0.97081
Average	0.339002	0.971692
Average	0.341383	0.971692
Average	0.342481	0.971692
Average	0.342992	0.971692
Average	0.344175	0.971692
Average	0.344487	0.972574
Average	0.345949	0.973004
Average	0.349424	0.973004
Average	0.350521	0.973004
Average	0.360312	0.9734
Average	0.372807	0.9734
Average	0.372964	0.974438
Average	0.373837	0.974923
Average	0.37406	0.974923
Average	0.38981	0.975349
Average	0.396919	0.975775
Average	0.398104	0.975775
Average	0.404676	0.975775
Average	0.405376	0.976657
Average	0.405875	0.976657
Average	0.40608	0.976657
Average	0.407166	0.976657
Average	0.409884	0.976657
Average	0.411047	0.976657
Average	0.412733	0.976657
Average	0.413831	0.976657
Average	0.416913	0.976657
Average	0.417336	0.976657
Average	0.418096	0.976657
Average	0.418485	0.976657
Average	0.424259	0.977531
Average	0.427253	0.97857
Average	0.43128	0.979421
Average	0.440647	0.979817
Average	0.450501	0.979817
Average	0.450621	0.980247
Average	0.451754	0.980247
Average	0.452014	0.980673
Average	0.45719	0.981548
Average	0.461031	0.981943
Average	0.472422	0.982339
Average	0.481415	0.982734
Average	0.487945	0.983271
Average	0.497093	0.983756
Average	0.501799	0.984152
Average	0.529376	0.984547
Average	0.532382	0.985422
Average	0.539692	0.985422
Average	0.540877	0.985422
Average	0.543246	0.985848
Average	0.546163	0.986243
Average	0.547362	0.986638
Average	0.55154	0.987064
Average	0.565147	0.987064
Average	0.566232	0.987064
Average	0.566959	0.987064
Average	0.568057	0.987064
Average	0.570668	0.987064
Average	0.571851	0.987064
Average	0.572674	0.987064
Average	0.573837	0.987064
Average	0.577338	0.98746
Average	0.579219	0.98746
Average	0.580367	0.98746
Average	0.581459	0.98746
Average	0.582556	0.98746
Average	0.608516	0.98789
Average	0.634479	0.98789
Average	0.635664	0.98789
Average	0.651679	0.98789
Average	0.652878	0.98789
Average	0.659953	0.988316
Average	0.661781	0.988316
Average	0.662866	0.988316
Average	0.663557	0.988316
Average	0.664654	0.988316
Average	0.666067	0.988711
Average	0.668197	0.989248
Average	0.673256	0.989248
Average	0.674419	0.989248
Average	0.679104	0.989248
Average	0.680253	0.989248
Average	0.681295	0.989248
Average	0.682392	0.989248
Average	0.682549	0.989785
Average	0.684271	0.990322
Average	0.715047	0.990747
Average	0.715827	0.991143
Average	0.716232	0.991569
Average	0.72482	0.991964
Average	0.746403	0.992359
Average	0.747602	0.992755
Average	0.75237	0.99318
Average	0.771131	0.994055
Average	0.80036	0.994451
Average	0.803357	0.994846
Average	0.811711	0.995383
Average	0.817451	0.99592
Average	0.834716	0.996345
Average	0.835731	0.996741
Average	0.837966	0.997172
Average	0.853717	0.997567
Average	0.866307	0.998358
Average	0.886848	0.998783
Average	0.891487	0.999179
Average	0.893285	0.999574
Average	0.921801	1
Average	1	1
Normal	0	0
Normal	0	0.00283286
Normal	0	0.252125
Normal	0.000626566	0.252125
Normal	0.000626566	0.25779
Normal	0.00125313	0.25779
Normal	0.00125313	0.294618
Normal	0.00250627	0.294618
Normal	0.00250627	0.305949
Normal	0.00313283	0.305949
Normal	0.00313283	0.331445
Normal	0.0037594	0.331445
Normal	0.0037594	0.339943
Normal	0.00438596	0.339943
Normal	0.00438596	0.365439
Normal	0.00501253	0.365439
Normal	0.00501253	0.368272
Normal	0.0056391	0.368272
Normal	0.0056391	0.413598
Normal	0.00626566	0.413598
Normal	0.00626566	0.441926
Normal	0.00689223	0.441926
Normal	0.00689223	0.490085
Normal	0.0075188	0.490085
Normal	0.0075188	0.558074
Normal	0.00814536	0.558074
Normal	0.00814536	0.566572
Normal	0.00877193	0.566572
Normal	0.00877193	0.575071
Normal	0.0093985	0.575071
Normal	0.0093985	0.589235
Normal	0.0100251	0.589235
Normal	0.0100251	0.600567
Normal	0.0106516	0.600567
Normal	0.0106516	0.620397
Normal	0.0112782	0.620397
Normal	0.0112782	0.631728
Normal	0.0119048	0.631728
Normal	0.0119048	0.640227
Normal	0.0125313	0.640227
Normal	0.0125313	0.645892
Normal	0.0131579	0.645892
Normal	0.0131579	0.654391
Normal	0.0137845	0.654391
Normal	0.0137845	0.674221
Normal	0.014411	0.674221
Normal	0.014411	0.696884
Normal	0.0150376	0.696884
Normal	0.0150376	0.72238
Normal	0.0156642	0.72238
Normal	0.0156642	0.745042
Normal	0.0169173	0.745042
Normal	0.0169173	0.779037
Normal	0.0175439	0.779037
Normal	0.0175439	0.790368
Normal	0.0181704	0.790368
Normal	0.0181704	0.824363
Normal	0.018797	0.824363
Normal	0.018797	0.830028
Normal	0.0200501	0.830028
Normal	0.0200501	0.847025
Normal	0.0213033	0.847025
Normal	0.0213033	0.849858
Normal	0.0219298	0.849858
Normal	0.0219298	0.864023
Normal	0.0225564	0.864023
Normal	0.0225564	0.878187
Normal	0.023183	0.878187
Normal	0.023183	0.88102
Normal	0.0238095	0.88102
Normal	0.0238095	0.906516
Normal	0.0244361	0.906516
Normal	0.0244361	0.923513
Normal	0.0256892	0.923513
Normal	0.0256892	0.94051
Normal	0.0263158	0.94051
Normal	0.0263158	0.946176
Normal	0.0269424	0.946176
Normal	0.0269424	0.957507
Normal	0.0275689	0.957507
Normal	0.0275689	0.983003
Normal	0.0281955	0.983003
Normal	0.0281955	0.994334
Normal	0.0921053	0.994334
Normal	0.0921053	0.997167
Normal	0.177318	0.997167
Normal	0.177318	1
Normal	0.240602	1
Normal	0.241855	1
Normal	0.276316	1
Normal	0.277569	1
Normal	0.293233	1
Normal	0.294486	1
Normal	0.372807	1
Normal	0.37406	1
Normal	0.450501	1
Normal	0.451754	1
Normal	1	1
Tigroid fundus	0	0
Tigroid fundus	0	0.00355872
Tigroid fundus	0	0.0569395
Tigroid fundus	0.00059952	0.0569395
Tigroid fundus	0.00059952	0.330961
Tigroid fundus	0.00119904	0.330961
Tigroid fundus	0.00119904	0.419929
Tigroid fundus	0.00179856	0.419929
Tigroid fundus	0.00179856	0.441281
Tigroid fundus	0.00239808	0.441281
Tigroid fundus	0.00239808	0.576512
Tigroid fundus	0.0029976	0.576512
Tigroid fundus	0.0029976	0.580071
Tigroid fundus	0.00359712	0.580071
Tigroid fundus	0.00359712	0.661922
Tigroid fundus	0.00419664	0.661922
Tigroid fundus	0.00419664	0.676157
Tigroid fundus	0.00479616	0.676157
Tigroid fundus	0.00479616	0.772242
Tigroid fundus	0.00539568	0.772242
Tigroid fundus	0.00539568	0.782918
Tigroid fundus	0.0059952	0.782918
Tigroid fundus	0.0059952	0.854093
Tigroid fundus	0.00659472	0.854093
Tigroid fundus	0.00659472	0.857651
Tigroid fundus	0.0113909	0.857651
Tigroid fundus	0.0113909	0.86121
Tigroid fundus	0.0119904	0.86121
Tigroid fundus	0.0119904	0.864769
Tigroid fundus	0.0143885	0.864769
Tigroid fundus	0.0143885	0.868327
Tigroid fundus	0.0515588	0.868327
Tigroid fundus	0.0515588	0.871886
Tigroid fundus	0.0527578	0.871886
Tigroid fundus	0.0527578	0.875445
Tigroid fundus	0.07494	0.875445
Tigroid fundus	0.07494	0.879004
Tigroid fundus	0.0881295	0.879004
Tigroid fundus	0.0881295	0.882562
Tigroid fundus	0.0989209	0.882562
Tigroid fundus	0.0989209	0.886121
Tigroid fundus	0.100719	0.886121
Tigroid fundus	0.100719	0.88968
Tigroid fundus	0.107314	0.88968
Tigroid fundus	0.107314	0.893238
Tigroid fundus	0.135492	0.893238
Tigroid fundus	0.135492	0.896797
Tigroid fundus	0.16307	0.896797
Tigroid fundus	0.16307	0.900356
Tigroid fundus	0.176259	0.900356
Tigroid fundus	0.176259	0.903915
Tigroid fundus	0.203837	0.903915
Tigroid fundus	0.203837	0.907473
Tigroid fundus	0.211031	0.907473
Tigroid fundus	0.21223	0.907473
Tigroid fundus	0.229616	0.907473
Tigroid fundus	0.229616	0.911032
Tigroid fundus	0.247602	0.911032
Tigroid fundus	0.248801	0.911032
Tigroid fundus	0.252398	0.911032
Tigroid fundus	0.252398	0.914591
Tigroid fundus	0.261391	0.914591
Tigroid fundus	0.26259	0.914591
Tigroid fundus	0.288369	0.914591
Tigroid fundus	0.288369	0.918149
Tigroid fundus	0.335132	0.918149
Tigroid fundus	0.336331	0.918149
Tigroid fundus	0.360312	0.918149
Tigroid fundus	0.360312	0.921708
Tigroid fundus	0.404676	0.921708
Tigroid fundus	0.405875	0.921708
Tigroid fundus	0.440647	0.921708
Tigroid fundus	0.440647	0.925267
Tigroid fundus	0.461031	0.925267
Tigroid fundus	0.461031	0.928826
Tigroid fundus	0.472422	0.928826
Tigroid fundus	0.472422	0.932384
Tigroid fundus	0.481415	0.932384
Tigroid fundus	0.481415	0.935943
Tigroid fundus	0.501799	0.935943
Tigroid fundus	0.501799	0.939502
Tigroid fundus	0.529376	0.939502
Tigroid fundus	0.529376	0.94306
Tigroid fundus	0.546163	0.94306
Tigroid fundus	0.546163	0.946619
Tigroid fundus	0.547362	0.946619
Tigroid fundus	0.547362	0.950178
Tigroid fundus	0.577338	0.950178
Tigroid fundus	0.577338	0.953737
Tigroid fundus	0.651679	0.953737
Tigroid fundus	0.652878	0.953737
Tigroid fundus	0.666067	0.953737
Tigroid fundus	0.666067	0.957295
Tigroid fundus	0.715827	0.957295
Tigroid fundus	0.715827	0.960854
Tigroid fundus	0.72482	0.960854
Tigroid fundus	0.72482	0.964413
Tigroid fundus	0.746403	0.964413
Tigroid fundus	0.746403	0.967972
Tigroid fundus	0.747602	0.967972
Tigroid fundus	0.747602	0.97153
Tigroid fundus	0.80036	0.97153
Tigroid fundus	0.80036	0.975089
Tigroid fundus	0.803357	0.975089
Tigroid fundus	0.803357	0.978648
Tigroid fundus	0.835731	0.978648
Tigroid fundus	0.835731	0.982206
Tigroid fundus	0.853717	0.982206
Tigroid fundus	0.853717	0.985765
Tigroid fundus	0.866307	0.985765
Tigroid fundus	0.866307	0.992883
Tigroid fundus	0.891487	0.992883
Tigroid fundus	0.891487	0.996441
Tigroid fundus	0.893285	0.996441
Tigroid fundus	0.893285	1
Tigroid fundus	1	1
Pathologic myopia	0	0
Pathologic myopia	0	0.00787402
Pathologic myopia	0	0.700787
Pathologic myopia	0.000548847	0.700787
Pathologic myopia	0.000548847	0.732283
Pathologic myopia	0.00109769	0.732283
Pathologic myopia	0.00109769	0.92126
Pathologic myopia	0.0708013	0.92126
Pathologic myopia	0.0708013	0.937008
Pathologic myopia	0.0768386	0.937008
Pathologic myopia	0.0779363	0.937008
Pathologic myopia	0.189901	0.937008
Pathologic myopia	0.189901	0.944882
Pathologic myopia	0.20472	0.944882
Pathologic myopia	0.20472	0.952756
Pathologic myopia	0.215697	0.952756
Pathologic myopia	0.216795	0.952756
Pathologic myopia	0.248628	0.952756
Pathologic myopia	0.249726	0.952756
Pathologic myopia	0.265093	0.952756
Pathologic myopia	0.266191	0.952756
Pathologic myopia	0.299122	0.952756
Pathologic myopia	0.299122	0.96063
Pathologic myopia	0.303513	0.96063
Pathologic myopia	0.303513	0.968504
Pathologic myopia	0.341383	0.968504
Pathologic myopia	0.342481	0.968504
Pathologic myopia	0.412733	0.968504
Pathologic myopia	0.413831	0.968504
Pathologic myopia	0.424259	0.968504
Pathologic myopia	0.424259	0.976378
Pathologic myopia	0.45719	0.976378
Pathologic myopia	0.45719	0.984252
Pathologic myopia	0.532382	0.984252
Pathologic myopia	0.532382	0.992126
Pathologic myopia	0.566959	0.992126
Pathologic myopia	0.568057	0.992126
Pathologic myopia	0.663557	0.992126
Pathologic myopia	0.664654	0.992126
Pathologic myopia	0.771131	0.992126
Pathologic myopia	0.771131	1
Pathologic myopia	1	1
Glaucoma	0	0
Glaucoma	0	0.00387597
Glaucoma	0	0.182171
Glaucoma	0.000591366	0.182171
Glaucoma	0.000591366	0.209302
Glaucoma	0.00118273	0.209302
Glaucoma	0.00118273	0.437984
Glaucoma	0.0017741	0.437984
Glaucoma	0.0017741	0.75969
Glaucoma	0.00236546	0.75969
Glaucoma	0.00236546	0.775194
Glaucoma	0.00295683	0.775194
Glaucoma	0.00295683	0.802326
Glaucoma	0.0035482	0.802326
Glaucoma	0.0035482	0.825581
Glaucoma	0.00413956	0.825581
Glaucoma	0.00413956	0.829457
Glaucoma	0.00473093	0.829457
Glaucoma	0.00473093	0.833333
Glaucoma	0.00532229	0.833333
Glaucoma	0.00532229	0.883721
Glaucoma	0.00591366	0.883721
Glaucoma	0.00591366	0.895349
Glaucoma	0.00709639	0.895349
Glaucoma	0.00709639	0.910853
Glaucoma	0.00768776	0.910853
Glaucoma	0.00768776	0.918605
Glaucoma	0.00827912	0.918605
Glaucoma	0.00827912	0.926357
Glaucoma	0.00887049	0.926357
Glaucoma	0.00887049	0.930233
Glaucoma	0.0100532	0.930233
Glaucoma	0.0100532	0.972868
Glaucoma	0.011236	0.972868
Glaucoma	0.011236	0.976744
Glaucoma	0.0887049	0.976744
Glaucoma	0.0887049	0.98062
Glaucoma	0.21644	0.98062
Glaucoma	0.217623	0.98062
Glaucoma	0.240686	0.98062
Glaucoma	0.240686	0.984496
Glaucoma	0.250739	0.984496
Glaucoma	0.251922	0.984496
Glaucoma	0.266706	0.984496
Glaucoma	0.267889	0.984496
Glaucoma	0.342992	0.984496
Glaucoma	0.344175	0.984496
Glaucoma	0.345949	0.984496
Glaucoma	0.345949	0.988372
Glaucoma	0.416913	0.988372
Glaucoma	0.418096	0.988372
Glaucoma	0.450621	0.988372
Glaucoma	0.450621	0.992248
Glaucoma	0.570668	0.992248
Glaucoma	0.571851	0.992248
Glaucoma	0.608516	0.992248
Glaucoma	0.608516	0.996124
Glaucoma	0.837966	0.996124
Glaucoma	0.837966	1
Glaucoma	1	1
Retinal vein occlusion	0	0
Retinal vein occlusion	0	0.00483092
Retinal vein occlusion	0	0.681159
Retinal vein occlusion	0	0.690821
Retinal vein occlusion	0	0.700483
Retinal vein occlusion	0.000574053	0.700483
Retinal vein occlusion	0.000574053	0.951691
Retinal vein occlusion	0.0252583	0.951691
Retinal vein occlusion	0.0252583	0.956522
Retinal vein occlusion	0.169346	0.956522
Retinal vein occlusion	0.169346	0.961353
Retinal vein occlusion	0.208955	0.961353
Retinal vein occlusion	0.208955	0.966184
Retinal vein occlusion	0.21527	0.966184
Retinal vein occlusion	0.21527	0.971014
Retinal vein occlusion	0.250287	0.971014
Retinal vein occlusion	0.251435	0.971014
Retinal vein occlusion	0.268083	0.971014
Retinal vein occlusion	0.269231	0.971014
Retinal vein occlusion	0.417336	0.971014
Retinal vein occlusion	0.418485	0.971014
Retinal vein occlusion	0.487945	0.971014
Retinal vein occlusion	0.487945	0.975845
Retinal vein occlusion	0.579219	0.975845
Retinal vein occlusion	0.580367	0.975845
Retinal vein occlusion	0.668197	0.975845
Retinal vein occlusion	0.668197	0.980676
Retinal vein occlusion	0.679104	0.980676
Retinal vein occlusion	0.680253	0.980676
Retinal vein occlusion	0.682549	0.980676
Retinal vein occlusion	0.682549	0.985507
Retinal vein occlusion	0.684271	0.985507
Retinal vein occlusion	0.684271	0.990338
Retinal vein occlusion	0.811711	0.990338
Retinal vein occlusion	0.811711	0.995169
Retinal vein occlusion	0.817451	0.995169
Retinal vein occlusion	0.817451	1
Retinal vein occlusion	1	1
Retinal detachment	0	0
Retinal detachment	0	0.00934579
Retinal detachment	0	0.401869
Retinal detachment	0.000542888	0.401869
Retinal detachment	0.000542888	0.504673
Retinal detachment	0.00108578	0.504673
Retinal detachment	0.00108578	0.616822
Retinal detachment	0.00162866	0.616822
Retinal detachment	0.00162866	0.672897
Retinal detachment	0.00217155	0.672897
Retinal detachment	0.00217155	0.719626
Retinal detachment	0.00271444	0.719626
Retinal detachment	0.00271444	0.757009
Retinal detachment	0.00325733	0.757009
Retinal detachment	0.00325733	0.869159
Retinal detachment	0.00380022	0.869159
Retinal detachment	0.00380022	0.915888
Retinal detachment	0.00434311	0.915888
Retinal detachment	0.00434311	0.934579
Retinal detachment	0.00488599	0.934579
Retinal detachment	0.00488599	0.943925
Retinal detachment	0.0879479	0.943925
Retinal detachment	0.0879479	0.953271
Retinal detachment	0.105863	0.953271
Retinal detachment	0.105863	0.962617
Retinal detachment	0.151466	0.962617
Retinal detachment	0.151466	0.971963
Retinal detachment	0.208469	0.971963
Retinal detachment	0.209555	0.971963
Retinal detachment	0.2443	0.971963
Retinal detachment	0.245385	0.971963
Retinal detachment	0.260043	0.971963
Retinal detachment	0.261129	0.971963
Retinal detachment	0.271987	0.971963
Retinal detachment	0.271987	0.981308
Retinal detachment	0.336048	0.981308
Retinal detachment	0.337134	0.981308
Retinal detachment	0.372964	0.981308
Retinal detachment	0.372964	0.990654
Retinal detachment	0.40608	0.990654
Retinal detachment	0.407166	0.990654
Retinal detachment	0.427253	0.990654
Retinal detachment	0.427253	1
Retinal detachment	0.565147	1
Retinal detachment	0.566232	1
Retinal detachment	0.661781	1
Retinal detachment	0.662866	1
Retinal detachment	1	1
Age-related macular degeneration	0	0
Age-related macular degeneration	0	0.00793651
Age-related macular degeneration	0	0.150794
Age-related macular degeneration	0.000548546	0.150794
Age-related macular degeneration	0.000548546	0.198413
Age-related macular degeneration	0.00109709	0.198413
Age-related macular degeneration	0.00109709	0.246032
Age-related macular degeneration	0.00164564	0.246032
Age-related macular degeneration	0.00164564	0.277778
Age-related macular degeneration	0.00219419	0.277778
Age-related macular degeneration	0.00219419	0.325397
Age-related macular degeneration	0.00274273	0.325397
Age-related macular degeneration	0.00274273	0.357143
Age-related macular degeneration	0.00383982	0.357143
Age-related macular degeneration	0.00383982	0.444444
Age-related macular degeneration	0.00438837	0.444444
Age-related macular degeneration	0.00438837	0.460317
Age-related macular degeneration	0.00493692	0.460317
Age-related macular degeneration	0.00493692	0.52381
Age-related macular degeneration	0.00548546	0.52381
Age-related macular degeneration	0.00548546	0.571429
Age-related macular degeneration	0.00603401	0.571429
Age-related macular degeneration	0.00603401	0.587302
Age-related macular degeneration	0.00767965	0.587302
Age-related macular degeneration	0.00767965	0.611111
Age-related macular degeneration	0.0082282	0.611111
Age-related macular degeneration	0.0082282	0.619048
Age-related macular degeneration	0.0082282	0.634921
Age-related macular degeneration	0.0082282	0.642857
Age-related macular degeneration	0.00932529	0.642857
Age-related macular degeneration	0.00932529	0.650794
Age-related macular degeneration	0.00987383	0.650794
Age-related macular degeneration	0.00987383	0.674603
Age-related macular degeneration	0.0104224	0.674603
Age-related macular degeneration	0.0104224	0.698413
Age-related macular degeneration	0.0115195	0.698413
Age-related macular degeneration	0.0115195	0.714286
Age-related macular degeneration	0.0126166	0.714286
Age-related macular degeneration	0.0126166	0.722222
Age-related macular degeneration	0.0148108	0.722222
Age-related macular degeneration	0.0148108	0.738095
Age-related macular degeneration	0.0153593	0.738095
Age-related macular degeneration	0.0153593	0.746032
Age-related macular degeneration	0.0170049	0.746032
Age-related macular degeneration	0.0170049	0.785714
Age-related macular degeneration	0.0175535	0.785714
Age-related macular degeneration	0.0175535	0.793651
Age-related macular degeneration	0.0378497	0.793651
Age-related macular degeneration	0.0378497	0.801587
Age-related macular degeneration	0.0658256	0.801587
Age-related macular degeneration	0.0658256	0.809524
Age-related macular degeneration	0.0724081	0.809524
Age-related macular degeneration	0.0724081	0.81746
Age-related macular degeneration	0.0729567	0.81746
Age-related macular degeneration	0.0729567	0.825397
Age-related macular degeneration	0.0746023	0.825397
Age-related macular degeneration	0.0746023	0.833333
Age-related macular degeneration	0.0905101	0.833333
Age-related macular degeneration	0.0905101	0.84127
Age-related macular degeneration	0.106967	0.84127
Age-related macular degeneration	0.106967	0.849206
Age-related macular degeneration	0.113549	0.849206
Age-related macular degeneration	0.113549	0.865079
Age-related macular degeneration	0.12452	0.865079
Age-related macular degeneration	0.12452	0.873016
Age-related macular degeneration	0.137685	0.873016
Age-related macular degeneration	0.137685	0.880952
Age-related macular degeneration	0.161821	0.880952
Age-related macular degeneration	0.161821	0.896825
Age-related macular degeneration	0.163467	0.896825
Age-related macular degeneration	0.163467	0.904762
Age-related macular degeneration	0.165112	0.904762
Age-related macular degeneration	0.165112	0.912698
Age-related macular degeneration	0.165661	0.912698
Age-related macular degeneration	0.165661	0.928571
Age-related macular degeneration	0.170598	0.928571
Age-related macular degeneration	0.170598	0.936508
Age-related macular degeneration	0.186506	0.936508
Age-related macular degeneration	0.186506	0.944444
Age-related macular degeneration	0.202962	0.944444
Age-related macular degeneration	0.202962	0.952381
Age-related macular degeneration	0.224904	0.952381
Age-related macular degeneration	0.226001	0.952381
Age-related macular degeneration	0.228195	0.952381
Age-related macular degeneration	0.228195	0.960317
Age-related macular degeneration	0.230938	0.960317
Age-related macular degeneration	0.230938	0.968254
Age-related macular degeneration	0.236423	0.968254
Age-related macular degeneration	0.236423	0.97619
Age-related macular degeneration	0.339002	0.97619
Age-related macular degeneration	0.339002	0.984127
Age-related macular degeneration	0.344487	0.984127
Age-related macular degeneration	0.344487	0.992063
Age-related macular degeneration	0.349424	0.992063
Age-related macular degeneration	0.350521	0.992063
Age-related macular degeneration	0.405376	0.992063
Age-related macular degeneration	0.405376	1
Age-related macular degeneration	0.581459	1
Age-related macular degeneration	0.582556	1
Age-related macular degeneration	0.681295	1
Age-related macular degeneration	0.682392	1
Age-related macular degeneration	1	1
Diabetic retinopathy	0	0
Diabetic retinopathy	0	0.00436681
Diabetic retinopathy	0	0.270742
Diabetic retinopathy	0.000581395	0.270742
Diabetic retinopathy	0.000581395	0.362445
Diabetic retinopathy	0.00116279	0.362445
Diabetic retinopathy	0.00116279	0.375546
Diabetic retinopathy	0.00174419	0.375546
Diabetic retinopathy	0.00174419	0.716157
Diabetic retinopathy	0.00232558	0.716157
Diabetic retinopathy	0.00232558	0.729258
Diabetic retinopathy	0.00290698	0.729258
Diabetic retinopathy	0.00290698	0.768559
Diabetic retinopathy	0.00348837	0.768559
Diabetic retinopathy	0.00348837	0.930131
Diabetic retinopathy	0.00406977	0.930131
Diabetic retinopathy	0.00406977	0.956332
Diabetic retinopathy	0.0209302	0.956332
Diabetic retinopathy	0.0209302	0.960699
Diabetic retinopathy	0.0523256	0.960699
Diabetic retinopathy	0.0523256	0.965066
Diabetic retinopathy	0.132558	0.965066
Diabetic retinopathy	0.132558	0.969432
Diabetic retinopathy	0.14186	0.969432
Diabetic retinopathy	0.14186	0.973799
Diabetic retinopathy	0.172674	0.973799
Diabetic retinopathy	0.172674	0.978166
Diabetic retinopathy	0.202907	0.978166
Diabetic retinopathy	0.202907	0.982533
Diabetic retinopathy	0.243605	0.982533
Diabetic retinopathy	0.244767	0.982533
Diabetic retinopathy	0.260465	0.982533
Diabetic retinopathy	0.261628	0.982533
Diabetic retinopathy	0.277907	0.982533
Diabetic retinopathy	0.277907	0.9869
Diabetic retinopathy	0.306395	0.9869
Diabetic retinopathy	0.306395	0.991266
Diabetic retinopathy	0.337209	0.991266
Diabetic retinopathy	0.338372	0.991266
Diabetic retinopathy	0.373837	0.991266
Diabetic retinopathy	0.373837	0.995633
Diabetic retinopathy	0.409884	0.995633
Diabetic retinopathy	0.411047	0.995633
Diabetic retinopathy	0.497093	0.995633
Diabetic retinopathy	0.497093	1
Diabetic retinopathy	0.572674	1
Diabetic retinopathy	0.573837	1
Diabetic retinopathy	0.673256	1
Diabetic retinopathy	0.674419	1
Diabetic retinopathy	1	1
Central serous chorioretinopathy	0	0
Central serous chorioretinopathy	0	0.00383142
Central serous chorioretinopathy	0	0.471264
Central serous chorioretinopathy	0.000592417	0.471264
Central serous chorioretinopathy	0.000592417	0.793103
Central serous chorioretinopathy	0.00118483	0.793103
Central serous chorioretinopathy	0.00118483	0.796935
Central serous chorioretinopathy	0.00177725	0.796935
Central serous chorioretinopathy	0.00177725	0.804598
Central serous chorioretinopathy	0.00296209	0.804598
Central serous chorioretinopathy	0.00296209	0.831418
Central serous chorioretinopathy	0.0035545	0.831418
Central serous chorioretinopathy	0.0035545	0.835249
Central serous chorioretinopathy	0.00473934	0.835249
Central serous chorioretinopathy	0.00473934	0.83908
Central serous chorioretinopathy	0.00533175	0.83908
Central serous chorioretinopathy	0.00533175	0.854406
Central serous chorioretinopathy	0.00592417	0.854406
Central serous chorioretinopathy	0.00592417	0.881226
Central serous chorioretinopathy	0.00651659	0.881226
Central serous chorioretinopathy	0.00651659	0.908046
Central serous chorioretinopathy	0.0278436	0.908046
Central serous chorioretinopathy	0.0278436	0.911877
Central serous chorioretinopathy	0.101896	0.911877
Central serous chorioretinopathy	0.101896	0.915709
Central serous chorioretinopathy	0.189573	0.915709
Central serous chorioretinopathy	0.189573	0.91954
Central serous chorioretinopathy	0.217417	0.91954
Central serous chorioretinopathy	0.218602	0.91954
Central serous chorioretinopathy	0.223934	0.91954
Central serous chorioretinopathy	0.223934	0.923372
Central serous chorioretinopathy	0.224526	0.923372
Central serous chorioretinopathy	0.224526	0.927203
Central serous chorioretinopathy	0.248815	0.927203
Central serous chorioretinopathy	0.248815	0.934866
Central serous chorioretinopathy	0.260664	0.934866
Central serous chorioretinopathy	0.261848	0.934866
Central serous chorioretinopathy	0.270142	0.934866
Central serous chorioretinopathy	0.270142	0.938697
Central serous chorioretinopathy	0.277844	0.938697
Central serous chorioretinopathy	0.277844	0.942529
Central serous chorioretinopathy	0.309834	0.942529
Central serous chorioretinopathy	0.309834	0.94636
Central serous chorioretinopathy	0.329384	0.94636
Central serous chorioretinopathy	0.330569	0.94636
Central serous chorioretinopathy	0.38981	0.94636
Central serous chorioretinopathy	0.38981	0.950192
Central serous chorioretinopathy	0.396919	0.950192
Central serous chorioretinopathy	0.396919	0.954023
Central serous chorioretinopathy	0.398104	0.954023
Central serous chorioretinopathy	0.43128	0.954023
Central serous chorioretinopathy	0.43128	0.961686
Central serous chorioretinopathy	0.452014	0.961686
Central serous chorioretinopathy	0.452014	0.965517
Central serous chorioretinopathy	0.539692	0.965517
Central serous chorioretinopathy	0.540877	0.965517
Central serous chorioretinopathy	0.543246	0.965517
Central serous chorioretinopathy	0.543246	0.969349
Central serous chorioretinopathy	0.55154	0.969349
Central serous chorioretinopathy	0.55154	0.97318
Central serous chorioretinopathy	0.634479	0.97318
Central serous chorioretinopathy	0.635664	0.97318
Central serous chorioretinopathy	0.659953	0.97318
Central serous chorioretinopathy	0.659953	0.977011
Central serous chorioretinopathy	0.715047	0.977011
Central serous chorioretinopathy	0.715047	0.980843
Central serous chorioretinopathy	0.716232	0.980843
Central serous chorioretinopathy	0.716232	0.984674
Central serous chorioretinopathy	0.75237	0.984674
Central serous chorioretinopathy	0.75237	0.988506
Central serous chorioretinopathy	0.834716	0.988506
Central serous chorioretinopathy	0.834716	0.992337
Central serous chorioretinopathy	0.886848	0.992337
Central serous chorioretinopathy	0.886848	0.996169
Central serous chorioretinopathy	0.921801	0.996169
Central serous chorioretinopathy	0.921801	1
Central serous chorioretinopathy	1	1

## Sheet: Figure 3
Validation Set	Internal testing set	TC-JSIEC	TC-unseen	NTC	NTC-JSIEC	Low-Quality	RETOUCH	OCTA	VOC2012
0.0594695	0.121076	0.0401266	0.482492	0.320861	0.154628	0.601291	0.282623	0.569713	0.934853
0.0321874	0.0294539	0.0959296	0.0655054	0.138313	0.716165	0.162988	0.313178	0.377131	0.181451
0.0399799	0.0283284	0.050996	0.0487359	0.740173	0.139883	0.0778504	0.163886	0.364217	0.118295
0.0479319	0.71767	0.0614956	0.0432373	0.406162	0.486076	0.571671	0.22899	0.610924	0.388596
0.0340951	0.0557956	0.071166	0.460019	0.983393	0.425365	0.511478	0.286998	0.126285	0.323753
0.0874491	0.0530137	0.0638522	0.490769	0.173516	0.185016	0.19298	0.41011	0.551943	0.330602
0.0489791	0.0358628	0.98585	0.556178	0.456467	0.240981	0.151065	0.363217	0.535033	0.983012
0.0322501	0.0481954	0.569729	0.61721	0.338593	0.66294	0.526009	0.230081	0.271929	0.21143
0.0462977	0.0447994	0.0656869	0.329183	0.22377	0.649516	0.245462	0.133263	0.723581	0.455805
0.0551749	0.150273	0.0751773	0.0618958	0.213041	0.662779	0.797796	0.384266	0.406875	0.652357
0.0887349	0.0483445	0.0252424	0.364298	0.489178	0.106118	0.71418	0.279302	0.426121	0.112544
0.0315742	0.0453582	0.0995458	0.24407	0.191645	0.190321	0.272471	0.350799	0.454989	0.263284
0.0514359	0.0396754	0.0561683	0.221926	0.157933	0.222967	0.374575	0.264165	0.583607	0.46326
0.039625	0.0638109	0.154772	0.498047	0.767336	0.879717	0.669309	0.279716	0.455889	0.777961
0.0445059	0.036144	0.0537522	0.242483	0.408218	0.0514683	0.0764576	0.621928	0.74019	0.2236
0.0351025	0.0460688	0.0491776	0.0539518	0.184443	0.116827	0.583309	0.295879	0.34369	0.642541
0.0315467	0.0494343	0.0549562	0.0482495	0.260474	0.214035	0.458854	0.574573	0.625686	0.996355
0.0526962	0.0468561	0.435238	0.241245	0.598582	0.677989	0.218253	0.243009	0.225917	0.512854
0.0413317	0.0562836	0.195879	0.144815	0.0889462	0.771094	0.434907	0.400612	0.380837	0.966277
0.0483415	0.0353695	0.0360801	0.331497	0.0579725	0.349169	0.933154	0.377146	0.344637	0.17778
0.0318074	0.0320674	0.155176	0.0523668	0.722202	0.982824	0.150173	0.55254	0.608443	0.232553
0.0880662	0.0690685	0.0442297	0.0425262	0.974817	0.212584	0.183253	0.23185	0.650231	0.212901
0.0672737	0.0371862	0.0381862	0.0718975	0.185013	0.156119	0.249128	0.146697	0.577108	0.452375
0.031291	0.0468136	0.0985522	0.0501841	0.99265	0.148693	0.145879	0.338954	0.573114	0.149287
0.0492547	0.0273127	0.0391364	0.0987224	0.830319	0.579314	0.643898	0.394364	0.454636	0.997597
0.0401824	0.0714574	0.0610604	0.116408	0.209948	0.71112	0.873102	0.305569	0.177993	0.504826
0.0546778	0.0980645	0.0378261	0.253949	0.228688	0.769052	0.173097	0.301653	0.654498	0.126176
0.0547487	0.0630549	0.949087	0.0356365	0.255744	0.377591	0.376255	0.176175	0.549143	0.807101
0.0314531	0.0417108	0.0948947	0.095285	0.677435	0.659888	0.126826	0.532606	0.111303	0.440359
0.0872234	0.0395912	0.0546554	0.0603961	0.380645	0.764935	0.961562	0.308066	0.449609	0.299122
0.0540222	0.0603374	0.0452354	0.0602001	0.0758584	0.37147	0.178314	0.543817	0.627561	0.243544
0.0718486	0.0476838	0.0507781	0.683809	0.721573	0.474228	0.223252	0.526901	0.575343	0.55549
0.0359413	0.0551774	0.370382	0.321348	0.333459	0.214231	0.735024	0.439541	0.554253	0.821663
0.0443076	0.0354194	0.0848438	0.0343746	0.262558	0.0613294	0.549715	0.644135	0.510209	0.0696324
0.0704459	0.0306581	0.0487373	0.041659	0.284384	0.072114	0.445363	0.336364	0.58637	0.961929
0.03602	0.0495975	0.0816523	0.782712	0.408123	0.770284	0.675073	0.24617	0.522748	0.999209
0.0488932	0.0621942	0.0359801	0.0611364	0.393261	0.184806	0.332391	0.201322	0.438058	0.756423
0.0265681	0.0738607	0.0444006	0.999876	0.999977	0.365137	0.326846	0.25876	0.310443	0.636336
0.0344495	0.0942257	0.0993003	0.0763068	0.306372	0.78553	0.151342	0.167634	0.548785	0.961914
0.0306455	0.0366402	0.0422849	0.0567808	0.0974569	0.334459	0.130226	0.206722	0.453876	0.384457
0.0485088	0.0557052	0.0424127	0.0541748	0.494157	0.0969215	0.590895	0.276656	0.67401	0.915965
0.0815164	0.0437068	0.0880018	0.0635971	0.537872	0.0557394	0.084209	0.217255	0.575349	0.691925
0.0425174	0.0392546	0.0519362	0.104002	0.559027	0.647441	0.536054	0.249606	0.627029	0.157798
0.0288841	0.0376656	0.0370355	0.0728182	0.999484	0.0961526	0.276492	0.229774	0.543782	0.847811
0.101111	0.0632027	0.0403056	0.190321	0.26714	0.0957686	0.478253	0.169887	0.506147	0.146776
0.0442533	0.0719556	0.042093	0.0978699	0.0596801	0.99952	0.523317	0.607554	0.155462	0.822343
0.0476661	0.0587816	0.122821	0.0923278	0.205099	0.138878	0.640192	0.317002	0.353227	0.104644
0.0539955	0.0359654	0.0375451	0.106371	0.125346	0.108266	0.650441	0.492822	0.58793	0.391514
0.0766821	0.270202	0.0357506	0.0472948	0.250957	0.105785	0.758873	0.584447	0.441484	0.377025
0.0544186	0.0477731	0.0635221	0.934044	0.157552	0.248739	0.209169	0.517095	0.613105	0.505131
0.0400827	0.0328392	0.0717668	0.207164	0.759774	0.17195	0.78553	0.303581	0.650262	0.999588
0.0657034	0.533816	0.0290732	0.0645558	0.373211	0.500706	0.0774594	0.192823	0.728208	0.4744
0.0474414	0.0656734	0.0566609	0.0399266	0.971932	0.0960908	0.349141	0.121846	0.579197	0.771766
0.104281	0.0613575	0.0318839	0.218344	0.115341	0.122617	0.868369	0.297987	0.310233	0.27091
0.05272	0.23742	0.0429954	0.0669404	0.520269	0.990596	0.444208	0.573505	0.452488	0.170862
0.0899524	0.0439717	0.0428127	0.0450896	0.99623	0.185907	0.386143	0.22623	0.552966	0.384279
0.0586069	0.0655853	0.0699483	0.0644148	0.111398	0.0909309	0.641303	0.256653	0.649091	0.273272
0.0480048	0.0972222	0.0282715	0.0867442	0.496494	0.216161	0.358715	0.422292	0.379917	0.0976365
0.0935218	0.0406596	0.0580028	0.207546	0.322029	0.0565014	0.722454	0.508545	0.397339	0.973008
0.0460591	0.0393702	0.192269	0.0645126	0.589886	0.180225	0.666009	0.202537	0.148718	0.825439
0.046036	0.0432954	0.0364059	0.107347	0.715563	0.138377	0.121384	0.586792	0.538368	0.602984
0.0434968	0.0500568	0.0954455	0.200836	0.128249	0.418647	0.0540396	0.267976	0.602816	0.851239
0.0535067	0.192835	0.0685719	0.121131	0.710614	0.0644872	0.409872	0.26047	0.450161	0.401786
0.0392009	0.0904917	0.998812	0.244239	0.187723	0.974379	0.0884786	0.303675	0.644536	0.146535
0.0699241	0.0492864	0.054085	0.0705339	0.398906	0.704075	0.704013	0.182028	0.534459	0.745406
0.0308594	0.249411	0.0310045	0.176378	0.0755645	0.440672	0.475868	0.445828	0.4612	0.616679
0.0423156	0.0422241	0.0638736	0.0380059	0.0733046	0.0806537	0.684754	0.217626	0.382908	0.880945
0.0301788	0.0686622	0.0437237	0.103992	0.804923	0.489577	0.204976	0.18523	0.53307	0.213382
0.0355249	0.0592174	0.044801	0.125708	0.217762	0.993599	0.639683	0.338251	0.529954	0.094417
0.0709209	0.0551843	0.0623136	0.191099	0.747776	0.194827	0.285196	0.233678	0.613665	0.177374
0.0772129	0.059073	0.053391	0.0774391	0.0651923	0.181527	0.118548	0.259273	0.519489	0.999397
0.0433645	0.0415976	0.0417856	0.964569	0.452189	0.615227	0.723183	0.37964	0.438219	0.0906597
0.0356446	0.315018	0.0396061	0.040502	0.135405	0.505528	0.663646	0.33474	0.601347	0.845964
0.0682206	0.0465788	0.0431984	0.821291	0.182522	0.318303	0.482634	0.160817	0.544273	0.732307
0.0520977	0.04257	0.0453134	0.0954579	0.614456	0.369362	0.158325	0.294141	0.607866	0.0536108
0.0947462	0.0422191	0.19606	0.985909	0.190069	0.695987	0.108156	0.21224	0.446078	0.86502
0.0398775	0.0727121	0.0625209	0.0744365	0.989245	0.985182	0.0842618	0.612894	0.598675	0.365185
0.0368466	0.148996	0.0371669	0.240349	0.669836	0.625021	0.204411	0.229598	0.410221	0.594648
0.0362877	0.462196	0.0358818	0.344245	0.999749	0.703594	0.320081	0.441144	0.477518	0.998867
0.0569589	0.0694064	0.0695491	0.0335406	0.304667	0.187103	0.351312	0.231094	0.618835	0.983898
0.0438491	0.232634	0.0410664	0.122409	0.117741	0.419791	0.74842	0.19712	0.251691	0.207908
0.0806109	0.0473123	0.0344233	0.183271	0.997816	0.486532	0.513632	0.617834	0.64204	0.2954
0.0627081	0.116224	0.0727254	0.0888178	0.168626	0.0647605	0.465067	0.276308	0.46388	0.431165
0.0410331	0.0519487	0.059028	0.20894	0.0911694	0.301685	0.694265	0.381631	0.546348	0.393386
0.0385621	0.0273598	0.0726198	0.217236	0.514058	0.999997	0.479601	0.232097	0.634914	0.331819
0.0331159	0.0875177	0.0619591	0.0726027	0.964633	0.114609	0.152617	0.39422	0.437696	0.970535
0.0610963	0.0504666	0.358965	0.0823382	0.617459	0.999181	0.188108	0.278807	0.493005	0.849115
0.0483898	0.0993313	0.094785	0.0453159	0.0709934	0.994508	0.668116	0.18568	0.724477	0.603483
0.0358705	0.0504921	0.0550325	0.191578	0.999646	0.301771	0.213695	0.236075	0.599156	0.477743
0.0863665	0.0515813	0.073017	0.572805	0.442695	0.408576	0.221075	0.470849	0.35623	0.395143
0.0316626	0.0873306	0.0555267	0.102852	0.885972	0.982044	0.15443	0.450421	0.272618	0.521746
0.0497854	0.0756767	0.0434264	0.0611668	0.842298	0.18119	0.208563	0.276275	0.660717	0.86084
0.0499857	0.0669249	0.0485169	0.0449428	0.385377	0.548656	0.716623	0.123084	0.265995	0.311689
0.0298313	0.0373042	0.0561212	0.0908349	0.696997	0.217721	0.764219	0.28972	0.489497	0.528896
0.0578221	0.0531331	0.0564821	0.197499	0.70963	0.212819	0.633905	0.385566	0.547013	0.276785
0.0640768	0.0889856	0.0639042	0.0671074	0.194227	0.549023	0.489847	0.235829	0.230255	0.430893
0.10996	0.0294599	0.0586674	0.0602807	0.164729	0.320936	0.361714	0.189142	0.553222	0.231398
0.0318201	0.262496	0.0294293	0.82114	0.581142	0.586065	0.728573	0.172961	0.40095	0.306324
0.0518652	0.413926	0.993198	0.0625607	0.135001	0.037925	0.666993	0.201314	0.620364	0.308461
0.0511366	0.0484957	0.0627751	0.054783	0.338906	0.165896	0.0925906	0.236969	0.556765	0.925309
0.0311056	0.041209	0.0574832	0.0675176	0.121628	0.16487	0.258856	0.489819	0.8105	0.410783
0.042035	0.0712325	0.066507	0.0381257	0.908778	0.134371	0.731418	0.165024	0.397542	0.816056
0.0363565	0.0478495	0.137214	0.112161	0.0555301	0.227961	0.214097	0.245175	0.594844	0.518141
0.0373757	0.0567753	0.0596399	0.261015	0.986179	0.809341	0.336285	0.620889	0.603307	0.555638
0.0633367	0.12498	0.0690886	0.342417	0.15494	0.0967865	0.163748	0.413052	0.570401	0.123343
0.0348545	0.0399134	0.0895763	0.0757558	0.114654	0.0449933	0.65927	0.220096	0.456312	0.872387
0.0476751	0.0472115	0.0388082	0.0693523	0.402126	0.142094	0.669286	0.356051	0.519989	0.22438
0.0567041	0.0381559	0.0458257	0.0492523	0.22424	0.290307	0.130877	0.510645	0.481146	0.339908
0.0368699	0.0651172	0.128428	0.532733	0.436331	0.197915	0.513917	0.229679	0.306443	0.424396
0.0297061	0.107536	0.0520376	0.163928	0.113994	0.898899	0.60288	0.311906	0.142091	0.168789
0.049315	0.0583059	0.100278	0.0640208	0.395367	0.747855	0.110228	0.145534	0.449685	0.386191
0.0541462	0.0365808	0.0422042	0.0636691	0.964299	0.0631242	0.777937	0.258076	0.566809	0.855731
0.0506187	0.130348	0.0478891	0.131324	0.207154	0.990024	0.388579	0.324148	0.318966	0.479852
0.0421287	0.0390183	0.0434702	0.217587	0.677642	0.926645	0.696202	0.230131	0.322496	0.226565
0.0360254	0.0523519	0.0604357	0.0903227	0.127304	0.491374	0.490861	0.257399	0.311222	0.649101
0.1075	0.283661	0.060454	0.430809	0.137308	0.461635	0.619038	0.53828	0.60438	0.375088
0.0369691	0.0451277	0.218882	0.050924	0.642129	0.417576	0.662779	0.389829	0.624145	0.354115
0.0488443	0.050918	0.0495647	0.539801	0.945305	0.163017	0.608871	0.218829	0.158398	0.569287
0.0511484	0.072018	0.158528	0.0482383	0.0789558	0.0781137	0.997845	0.188581	0.68515	0.165446
0.0478267	0.104726	0.0387801	0.676466	0.999584	0.106515	0.681469	0.591014	0.540096	0.253425
0.0390068	0.0790448	0.0888303	0.272225	0.160419	0.653511	0.12506	0.221494	0.58332	0.371479
0.0724603	0.0759995	0.714419	0.0871011	0.11738	0.790597	0.819909	0.610643	0.65061	0.621425
0.0546191	0.0656159	0.0538365	0.323887	0.228577	0.901183	0.0662848	0.300744	0.604455	0.781314
0.0641686	0.0451426	0.117124	0.0606677	0.432488	0.671845	0.349054	0.188053	0.333057	0.992076
0.0403116	0.0447969	0.643547	0.0516918	0.16985	0.219629	0.74873	0.197293	0.527465	0.977094
0.0922739	0.044527	0.0847992	0.0372561	0.209104	0.133143	0.365378	0.367055	0.680186	0.629584
0.0682806	0.0743698	0.0427509	0.0513926	0.642094	0.667827	0.685492	0.153958	0.62758	0.0375418
0.0536557	0.088733	0.0536734	0.0545221	0.809827	0.449131	0.369021	0.266108	0.101761	0.916738
0.0292385	0.0326984	0.112734	0.21504	0.974396	0.32984	0.493859	0.211614	0.363509	0.277065
0.051076	0.0262265	0.0427434	0.082854	0.181003	0.908109	0.400415	0.615161	0.591987	0.57338
0.0303913	0.0825225	0.0768724	0.198531	0.882901	0.616957	0.236306	0.234119	0.609928	0.0775008
0.0622434	0.0850358	0.047602	0.230382	0.263767	0.983884	0.660033	0.319568	0.331265	0.512655
0.0725133	0.0607609	0.07915	0.052212	0.190442	0.308827	0.238095	0.20172	0.437314	0.167251
0.0574755	0.0410776	0.0436364	0.0862353	0.999879	0.873491	0.684624	0.227424	0.492124	0.942355
0.0375699	0.0340073	0.0388024	0.053619	0.365848	0.448227	0.59999	0.372493	0.541948	0.573942
0.109812	0.0519339	0.0374289	0.113196	0.294158	0.434973	0.162179	0.481241	0.136969	0.691979
0.0451694	0.0338165	0.354376	0.0639589	0.905983	0.434266	0.14317	0.615522	0.563877	0.622141
0.080231	0.0459433	0.0723465	0.687469	0.591891	0.367981	0.654881	0.174281	0.521558	0.0979454
0.0513684	0.777358	0.0445564	0.396493	0.132114	0.406059	0.490964	0.30744	0.47734	0.651776
0.0319916	0.0355825	0.0675691	0.0555324	0.68751	0.980328	0.53454	0.350113	0.620569	0.684133
0.0415916	0.0319634	0.0464959	0.0543472	0.429935	0.130008	0.11293	0.234161	0.419969	0.472068
0.0433072	0.0564575	0.0813055	0.0998533	0.963876	0.992155	0.32184	0.321708	0.513698	0.141218
0.0723642	0.057337	0.0474153	0.0504846	0.0743359	0.0618799	0.417216	0.355151	0.394853	0.358792
0.0532523	0.0344707	0.0350975	0.371053	0.482228	0.119841	0.446482	0.169177	0.524024	0.74734
0.0374762	0.0447187	0.0893653	0.0977732	0.385887	0.104225	0.118491	0.553015	0.462711	0.411901
0.072812	0.0427127	0.080269	0.223755	0.401546	0.137095	0.585909	0.215607	0.572248	0.520424
0.0460146	0.0727869	0.0403293	0.037883	0.473477	0.822823	0.202454	0.372304	0.221045	0.184797
0.0583329	0.0405244	0.0900394	0.198697	0.192675	0.122023	0.617812	0.219354	0.472349	0.511516
0.0775378	0.0463932	0.13405	0.0654038	0.649252	0.302665	0.410032	0.206159	0.608105	0.622141
0.0428519	0.159264	0.0681906	0.0581412	0.578427	0.98104	0.702625	0.127845	0.463748	0.496088
0.0650894	0.0651624	0.0594896	0.154582	0.666328	0.270858	0.762472	0.314215	0.436507	0.132391
0.0451078	0.0556423	0.130366	0.168488	0.994	0.98887	0.139619	0.196125	0.703027	0.462982
0.0360637	0.0356072	0.0430558	0.131489	0.130908	0.738839	0.408762	0.177817	0.265995	0.471328
0.0359113	0.0578006	0.0382642	0.0923769	0.997032	0.622814	0.48165	0.197146	0.403415	0.890825
0.0622612	0.118737	0.0454604	0.0751247	0.982597	0.22295	0.835823	0.358738	0.637074	0.256615
0.0615112	0.0983679	0.510919	0.165869	0.946101	0.651125	0.112501	0.29706	0.518015	0.675588
0.0474834	0.0724064	0.0401291	0.0812791	0.907124	0.282976	0.328208	0.292251	0.402435	0.206518
0.0355808	0.0340778	0.0463499	0.0783647	0.163674	0.677632	0.148654	0.50267	0.628085	0.181339
0.0408255	0.0480669	0.0364749	0.478441	0.87937	0.326332	0.384762	0.31034	0.427166	0.380214
0.0638471	0.04622	0.0384856	0.0655894	0.803973	0.0862663	0.703361	0.1769	0.620003	0.236288
0.039436	0.0582302	0.0435411	0.164748	0.271932	0.0305537	0.0613719	0.552588	0.356322	0.441873
0.038774	0.101028	0.622501	0.106537	0.841183	0.860015	0.516573	0.23421	0.390534	0.506401
0.0370828	0.0579538	0.107904	0.638972	0.13188	0.4736	0.811492	0.155677	0.667104	0.159297
0.0416337	0.0544462	0.230603	0.172628	0.0710257	0.825097	0.420622	0.275218	0.552505	0.464736
0.0355598	0.0894686	0.0838402	0.527147	0.128005	0.0713106	0.80229	0.164642	0.676351	0.757364
0.0381814	0.045656	0.0582436	0.195894	0.999239	0.264217	0.645668	0.346331	0.516305	0.133311
0.03901	0.0502088	0.0726806	0.758859	0.794001	0.437304	0.319333	0.435442	0.144681	0.519786
0.0479827	0.0692307	0.390928	0.109755	0.302009	0.72391	0.152472	0.212252	0.611216	0.531417
0.068106	0.0578837	0.052155	0.0675069	0.618835	0.507723	0.4469	0.361923	0.565762	0.415539
0.0651856	0.0430191	0.0284989	0.389504	0.408162	0.51612	0.516039	0.342714	0.544945	0.69722
0.108055	0.0325773	0.0561371	0.247492	0.0699733	0.141207	0.675646	0.423675	0.497234	0.669129
0.0348175	0.0566547	0.0447794	0.439787	0.998093	0.558445	0.368697	0.350711	0.612919	0.816804
0.058519	0.0811462	0.047508	0.115797	0.244411	0.516127	0.344011	0.342332	0.568869	0.106417
0.05289	0.0588517	0.0409288	0.0645966	0.994648	0.113662	0.719599	0.280603	0.417613	0.498187
0.0380625	0.0500503	0.337241	0.351171	0.997163	0.16608	0.284308	0.440413	0.486434	0.972562
0.0656347	0.0272057	0.0642896	0.113601	0.0958213	0.758243	0.748076	0.165477	0.666049	0.700564
0.0397803	0.0445745	0.0356618	0.464235	0.168009	0.766522	0.216221	0.17451	0.469494	0.275117
0.0405422	0.059955	0.0400618	0.0449813	0.099471	0.20194	0.490469	0.191739	0.643597	0.542365
0.0436887	0.0409896	0.162223	0.0593764	0.18182	0.32184	0.247759	0.421765	0.66983	0.103686
0.0555813	0.0684455	0.0725542	0.288784	0.124307	0.353114	0.123103	0.189801	0.39743	0.368705
0.0605075	0.0392875	0.0775147	0.961221	0.533243	0.09955	0.687765	0.278527	0.62389	0.19999
0.0780948	0.0592762	0.0352304	0.246789	0.159118	0.47274	0.126351	0.447991	0.364355	0.995163
0.0344731	0.0404613	0.0704494	0.0486228	0.595071	0.194933	0.664112	0.25272	0.555385	0.515831
0.037962	0.0381406	0.0945272	0.390374	0.432061	0.0479568	0.63075	0.153544	0.376615	0.4016
0.0733064	0.0402658	0.999886	0.131282	0.147608	0.135531	0.0861796	0.52029	0.485332	0.448446
0.0445028	0.270599	0.215156	0.239067	0.138947	0.992207	0.133931	0.357612	0.633599	0.208083
0.0555245	0.0592419	0.134722	0.129766	0.589367	0.556788	0.653873	0.354518	0.217924	0.289696
0.089494	0.0733746	0.1649	0.259436	0.371549	0.704401	0.674782	0.34236	0.624757	0.276018
0.0460999	0.038216	0.0448622	0.895729	0.0640639	0.771598	0.211058	0.195394	0.387648	0.52609
0.0945874	0.0458676	0.0421221	0.0720125	0.274497	0.0438851	0.155114	0.49592	0.486232	0.140207
0.0823658	0.042161	0.044032	0.0850904	0.622821	0.473779	0.37615	0.249448	0.192097	0.269027
0.0554057	0.0346477	0.998714	0.117586	0.141373	0.112916	0.193826	0.365488	0.504805	0.179361
0.0619257	0.0466781	0.999918	0.36742	0.190706	0.0762708	0.062365	0.483288	0.442517	0.218558
0.105408	0.0347408	0.0754001	0.0872202	0.0781044	0.198667	0.226907	0.32311	0.625557	0.387668
0.0412209	0.0905856	0.0593329	0.122193	0.99703	0.147855	0.715314	0.590268	0.571189	0.736453
0.0871894	0.0317335	0.0630807	0.116118	0.234355	0.826926	0.618932	0.189631	0.324675	0.535683
0.0767045	0.044312	0.0348831	0.0476975	0.900877	0.233396	0.581071	0.1702	0.530827	0.28535
0.0545869	0.068207	0.0655773	0.0669347	0.122478	0.336044	0.715554	0.484463	0.292856	0.879476
0.0306466	0.0568601	0.0398796	0.394832	0.904862	0.454743	0.124808	0.224253	0.616965	0.183647
0.0390015	0.0384387	0.999956	0.250297	0.174326	0.327731	0.0929038	0.166921	0.143474	0.168641
0.0350072	0.0921475	0.915558	0.895052	0.976779	0.944005	0.0714853	0.203912	0.438142	0.298725
0.0375171	0.0907191	0.0506903	0.110419	0.291908	0.243643	0.191277	0.42039	0.499119	0.999638
0.0364943	0.0429329	0.30417	0.97303	0.953541	0.791785	0.653358	0.219286	0.53038	0.797438
0.0409519	0.0398145	0.74957	0.524738	0.268156	0.125604	0.0978436	0.559127	0.524442	0.26476
0.0837262	0.0507552	0.0593934	0.339546	0.119559	0.126846	0.68419	0.167037	0.496498	0.160727
0.0923629	0.710819	0.338061	0.0320932	0.215108	0.0376392	0.332757	0.155082	0.517257	0.847496
0.040084	0.0351851	0.0409013	0.238304	0.988554	0.0635016	0.51065	0.507873	0.59107	0.812598
0.0542216	0.0507346	0.0503533	0.216286	0.94129	0.426563	0.91182	0.236465	0.360939	0.276039
0.0597296	0.0743658	0.98585	0.0713517	0.493104	0.285451	0.131755	0.198861	0.585426	0.105484
0.115097	0.0395061	0.0858805	0.0474299	0.153019	0.580757	0.0542988	0.128181	0.686276	0.284142
0.072802	0.0498431	0.0497068	0.145195	0.1103	0.999371	0.500891	0.202562	0.204372	0.905887
0.0370798	0.0437773	0.0427233	0.0501943	0.529743	0.770697	0.105547	0.56235	0.553829	0.825648
0.0651106	0.154566	0.046936	0.0359264	0.244231	0.443914	0.772676	0.416032	0.628817	0.714221
0.0355047	0.0340278	0.0620162	0.0518865	0.25949	0.761061	0.482792	0.534726	0.536206	0.125342
0.0569282	0.0526116	0.0791004	0.130627	0.653438	0.0516092	0.431514	0.155903	0.585302	0.826242
0.035599	0.0336746	0.0451076	0.986336	0.129891	0.895789	0.697633	0.180808	0.416155	0.784229
0.0699808	0.0634777	0.0876413	0.109795	0.0887954	0.172959	0.393429	0.190759	0.635533	0.530607
0.0612868	0.0468252	0.711985	0.0550107	0.100786	0.256379	0.528728	0.361854	0.598636	0.456002
0.0322734	0.126189	0.0412119	0.0888187	0.527362	0.0451456	0.968321	0.211137	0.437899	0.482979
0.0381478	0.0512359	0.0401184	0.337542	0.148031	0.555706	0.0725178	0.369755	0.167548	0.462273
0.0400436	0.0415058	0.0350358	0.0437424	0.173504	0.700768	0.169079	0.304325	0.126285	0.394889
0.0507964	0.0415626	0.030651	0.109454	0.246164	0.706512	0.29185	0.285986	0.485695	0.157046
0.038809	0.0371163	0.0511273	0.0629492	0.673222	0.228577	0.308759	0.244568	0.520682	0.36533
0.0466	0.0543354	0.114713	0.0541182	0.147552	0.0899953	0.493617	0.272059	0.604967	0.275433
0.0927997	0.0257514	0.118825	0.0918738	0.0514159	0.989637	0.362617	0.153827	0.509949	0.563154
0.0746327	0.041793	0.0607876	0.728188	0.370245	0.283368	0.138263	0.463896	0.515656	0.118863
0.0592028	0.0514242	0.0959803	0.1462	0.0762503	0.0737043	0.286592	0.230031	0.271315	0.891543
0.0576543	0.0587871	0.282982	0.360912	0.582981	0.382823	0.767994	0.191229	0.495564	0.581147
0.0416259	0.0432174	0.0310016	0.108237	0.706616	0.337722	0.609582	0.573165	0.610171	0.23593
0.0363197	0.0738833	0.361751	0.0866543	0.587946	0.193649	0.399294	0.344411	0.48793	0.15008
0.0666588	0.0322497	0.0477334	0.0793307	0.244426	0.146339	0.547733	0.299077	0.347334	0.131219
0.0699425	0.0582594	0.0564952	0.156468	0.291295	0.223313	0.616429	0.175366	0.647576	0.463398
0.0461951	0.0948648	0.0618854	0.389119	0.494594	0.0922629	0.63315	0.218324	0.521326	0.165644
0.0322858	0.0707488	0.175251	0.0878576	0.134901	0.080817	0.266238	0.306609	0.599378	0.372685
0.0363752	0.0291735	0.0537835	0.413849	0.833708	0.361455	0.0911596	0.39075	0.66731	0.304316
0.0439053	0.0561773	0.146095	0.084045	0.776013	0.756077	0.207451	0.139946	0.153221	0.489441
0.0384606	0.0557982	0.0837645	0.265463	0.994089	0.0999809	0.629253	0.235624	0.442831	0.699937
0.0516237	0.037853	0.0414291	0.185798	0.317283	0.0893339	0.103458	0.218274	0.561133	0.449401
0.0477473	0.156265	0.232137	0.211436	0.992602	0.337933	0.749297	0.368786	0.153688	0.880034
0.0504324	0.0518341	0.0608171	0.0626981	0.406162	0.467356	0.426648	0.236006	0.550347	0.759361
0.0471758	0.0483002	0.97679	0.157805	0.291454	0.797064	0.674226	0.230507	0.619624	0.990776
0.057895	0.0319833	0.0444461	0.081861	0.614627	0.978196	0.525592	0.429769	0.503913	0.209655
0.0442021	0.0633867	0.0557628	0.289587	0.963677	0.0690019	0.264103	0.564181	0.359261	0.585797
0.0552538	0.0419473	0.0779048	0.0628131	0.727625	0.165594	0.544197	0.396514	0.561087	0.449684
0.0353244	0.0619479	0.204082	0.0578813	0.849444	0.172717	0.848352	0.2976	0.635971	0.411618
0.0568611	0.0694701	0.0654925	0.0545322	0.999936	0.0934774	0.139364	0.490275	0.680005	0.469121
0.0516431	0.0370544	0.111874	0.320445	0.643073	0.58509	0.154465	0.45026	0.475914	0.909723
0.0408117	0.0379848	0.0510292	0.322887	0.414677	0.256803	0.631105	0.493311	0.133591	0.562272
0.077639	0.0421487	0.139725	0.095408	0.422436	0.141288	0.263845	0.213666	0.613399	0.991313
0.0342152	0.778135	0.100092	0.588248	0.111736	0.0381104	0.610218	0.45689	0.57185	0.853093
0.0673741	0.0567012	0.0416448	0.0800582	0.0424099	0.249087	0.300804	0.299093	0.148718	0.988876
0.0594863	0.0353871	0.587529	0.0747107	0.625021	0.177818	0.397559	0.43	0.36871	0.599516
0.0409788	0.0595398	0.0679473	0.648271	0.0642709	0.160949	0.701278	0.472091	0.479833	0.343592
0.069667	0.0287073	0.0780136	0.0617133	0.131759	0.446383	0.645947	0.448327	0.615939	0.706762
0.064526	0.0353032	0.0903917	0.112113	0.255091	0.631011	0.61882	0.455928	0.654435	0.785579
0.03705	0.0343255	0.0356123	0.0714513	0.0887891	0.28383	0.320027	0.30362	0.594207	0.377932
0.0389408	0.0363525	0.0483255	0.0738159	0.523284	0.170153	0.697543	0.515726	0.496726	0.833282
0.0543953	0.058728	0.152012	0.713157	0.319249	0.830609	0.746935	0.221987	0.380731	0.657758
0.0625505	0.0402205	0.0586024	0.0772891	0.642094	0.878314	0.665835	0.130609	0.230255	0.321496
0.0466888	0.0587464	0.115777	0.0700745	0.124112	0.749699	0.313658	0.248901	0.453568	0.745438
0.0542131	0.0416436	0.0627792	0.0469346	0.941055	0.119744	0.209055	0.205207	0.565662	0.321254
0.0528894	0.0426061	0.2066	0.082657	0.984682	0.105289	0.7196	0.199546	0.677254	0.65885
0.0290012	0.0873036	0.063831	0.0621614	0.344002	0.587838	0.277771	0.285409	0.454836	0.723918
0.0915408	0.0408557	0.163679	0.216623	0.843001	0.875776	0.320552	0.187182	0.481975	0.162467
0.0385268	0.0298246	0.0311873	0.072007	0.150427	0.147203	0.0542193	0.183768	0.434993	0.807913
0.0956927	0.035377	0.0444663	0.340182	0.910752	0.12128	0.261116	0.565037	0.352615	0.21186
0.0765013	0.0575468	0.0479127	0.292821	0.268503	0.373009	0.139215	0.149217	0.632443	0.63889
0.0609333	0.0578339	0.312516	0.733753	0.539495	0.927707	0.139155	0.191745	0.296299	0.467643
0.0403108	0.0453391	0.0459305	0.120393	0.447001	0.331541	0.826699	0.476998	0.631634	0.375395
0.0359067	0.0550943	0.0309607	0.0629626	0.873491	0.082874	0.425239	0.164538	0.590532	0.182076
0.0592712	0.053229	0.337346	0.168326	0.235075	0.0774638	0.383095	0.296651	0.143857	0.235478
0.0393432	0.0510028	0.165459	0.0556457	0.0920465	0.269664	0.440511	0.449671	0.535505	0.184612
0.0855446	0.0397875	0.0613388	0.0546761	0.993197	0.167111	0.434984	0.241653	0.499541	0.997413
0.0894843	0.0316887	0.056149	0.0355708	0.290391	0.711805	0.287721	0.227386	0.351434	0.598041
0.0886287	0.0454517	0.0404857	0.162357	0.369922	0.0919395	0.618692	0.380437	0.317993	0.393858
0.0380857	0.1853	0.0471062	0.106382	0.395835	0.548844	0.253987	0.204172	0.677095	0.687826
0.0392772	0.0334278	0.0545838	0.0698945	0.341625	0.316842	0.379952	0.185668	0.587685	0.584937
0.0416498	0.0421018	0.0500884	0.146649	0.983984	0.0879434	0.261377	0.411564	0.111303	0.33645
0.0441712	0.0690431	0.108142	0.070061	0.949587	0.597147	0.583702	0.432909	0.144681	0.123069
0.0616694	0.0698409	0.121983	0.102625	0.0582366	0.720692	0.126963	0.368669	0.513428	0.351575
0.0559404	0.0422935	0.849838	0.124961	0.838591	0.754767	0.282757	0.404077	0.473669	0.445892
0.0553391	0.0845256	0.0411943	0.131749	0.612709	0.823159	0.716176	0.273784	0.507612	0.374964
0.0631189	0.0343754	0.0477122	0.0719918	0.495017	0.0613639	0.0782784	0.1592	0.350369	0.18245
0.0324457	0.0415748	0.120757	0.0971732	0.301733	0.835025	0.706129	0.381028	0.484308	0.57913
0.0365248	0.0494337	0.0781433	0.0922838	0.168836	0.901976	0.704311	0.187975	0.287854	0.322645
0.0602439	0.0407144	0.040639	0.151078	0.54346	0.622846	0.668282	0.432896	0.585966	0.889132
0.0612992	0.089948	0.0352836	0.121938	0.966711	0.261259	0.257646	0.289804	0.354122	0.139774
0.0509051	0.043372	0.291816	0.252309	0.0900743	0.330002	0.526149	0.424512	0.694315	0.241379
0.051243	0.0377436	0.0501544	0.116358	0.953632	0.538295	0.650014	0.377185	0.670037	0.950211
0.0416825	0.0346961	0.049849	0.0597924	0.992242	0.691957	0.135578	0.444013	0.322198	0.663194
0.0413796	0.0710351	0.0591283	0.0596817	0.30397	0.09325	0.931011	0.141922	0.535504	0.086971
0.0368425	0.0517335	0.0813496	0.433437	0.989209	0.821298	0.436492	0.310442	0.426221	0.851004
0.0470269	0.655986	0.0475314	0.107577	0.160048	0.238318	0.669266	0.467227	0.52772	0.988171
0.056306	0.0575582	0.0724139	0.471903	0.0901732	0.690743	0.449064	0.439227	0.543003	0.996438
0.0692389	0.0700957	0.99898	0.0427667	0.995451	0.30465	0.625881	0.18627	0.694801	0.403436
0.0378703	0.038873	0.139198	0.059396	0.0969945	0.275805	0.176846	0.367772	0.616129	0.255023
0.0365315	0.0448073	0.0500387	0.402214	0.384838	0.140342	0.7854	0.232242	0.438707	0.369509
0.0255694	0.0528978	0.151087	0.129348	0.103881	0.0854745	0.27462	0.507446	0.524664	0.430011
0.0671707	0.0804273	0.0396421	0.0835037	0.617459	0.999805	0.803118	0.19134	0.594844	0.0818874
0.039347	0.031922	0.0379119	0.127447	0.98857	0.0866667	0.179517	0.392156	0.709725	0.729228
0.092629	0.0976108	0.0347036	0.0507448	0.322376	0.447611	0.104216	0.446132	0.485121	0.374102
0.0395925	0.0525039	0.0978731	0.0513668	0.177742	0.287146	0.230513	0.18149	0.68842	0.271129
0.04505	0.0488132	0.0463798	0.0870917	0.241962	0.909577	0.639106	0.203648	0.546964	0.540614
0.0492924	0.0317766	0.22019	0.756829	0.240533	0.632876	0.650498	0.183499	0.610806	0.214643
0.0427868	0.0313737	0.056918	0.999999	0.119733	0.09171	0.0552857	0.189861		0.693511
0.0350275	0.0336315	0.0638273	0.193354	0.545547	0.998298	0.081947	0.238578		0.626859
0.0604322	0.0337766	0.0918025	0.188131	0.432743	0.905559	0.72237	0.201109		0.163402
0.0527044	0.046115	0.0348398	0.328195	0.604252	0.47129	0.829257	0.388711		0.988322
0.0548547	0.0495199	0.110766	0.101437	0.42507	0.379469	0.370012	0.476701		0.340665
0.0427211	0.0490639	0.153573	0.0453296	0.141143	0.12474	0.191699	0.181312		0.350891
0.0329067	0.044921	0.0571066	0.150569	0.128884	0.902396	0.75305	0.39673		0.337728
0.0440667	0.0798027	0.0429676	0.0508189	0.451482	0.989981	0.717897	0.200626		0.493293
0.0712397	0.0947828	0.0377575	0.284886	0.67453	0.175309	0.150898	0.544408		0.954854
0.0298889	0.0601125	0.0727142	0.502191	0.0589411	0.261803	0.200589	0.301127		0.820101
0.0481488	0.0783384	0.0652719	0.555305	0.123822	0.240184	0.604291	0.284368		0.186473
0.0530864	0.0319168	0.044748	0.162864	0.135362	0.836453	0.106781	0.475356		0.174812
0.0443338	0.0578486	0.120676	0.749616	0.131853	0.135866	0.279543	0.49581		0.393051
0.0785053	0.0523052	0.0552381	0.102737	0.974778	0.6593	0.179901	0.11756		0.671131
0.044752	0.0611089	0.0522256	0.259633	0.156974	0.510536	0.0984309	0.233825		0.419295
0.0706041	0.0400787	0.0400082	0.0407168	0.386433	0.371989	0.376826	0.382677		0.300857
0.0616012	0.0622899	0.489229	0.086911	0.186102	0.565387	0.28397	0.37438		0.631467
0.0312797	0.0548091	0.235939	0.487196	0.100803	0.625794	0.408886	0.276572		0.658268
0.0423917	0.0408435	0.0475411	0.522629	0.15905	0.143086	0.335812	0.561258		0.281981
0.0541331	0.0668953	0.0572781	0.0662267	0.0601082	0.606874	0.200202	0.159759		0.79318
0.0399516	0.0373402	0.0350616	0.0672325	0.891586	0.975372	0.712066	0.161716		0.546691
0.0519874	0.0397478	0.0760798	0.0612293	0.042789	0.971428	0.250434	0.549685		0.228658
0.0489492	0.0527867	0.316786	0.108606	0.968586	0.304346	0.148899	0.511703		0.4837
0.08515	0.0565127	0.0414686	0.999499	0.749679	0.636816	0.78142	0.190028		0.504682
0.0570649	0.0581187	0.048545	0.0870885	0.410222	0.13323	0.252632	0.509495		0.66582
0.0342745	0.0435237	0.608981	0.268502	0.591441	0.115603	0.370729	0.48698		0.760399
0.0321366	0.0360421	0.0413313	0.0971962	0.704596	0.0411716	0.403666	0.17509		0.732651
0.0271922	0.0381745	0.0624106	0.774423	0.0784476	0.0416249	0.69341	0.180018		0.0832819
0.0597764	0.0492311	0.0489987	0.210849	0.197392	0.139923	0.604191	0.471489		0.912838
0.0672333	0.0513581	0.123736	0.0404695	0.151567	0.104667	0.237503	0.463482		0.625285
0.0734353	0.069074	0.0607121	0.0541835	0.279871	0.106766	0.48651	0.204668		0.988416
0.0670854	0.843869	0.0576717	0.359572	0.789197	0.0819624	0.484774	0.178893		0.173136
0.0473728	0.0581451	0.54703	0.914884	0.313518	0.6788	0.0969078	0.321799		0.231677
0.108051	0.0290958	0.0415902	0.0742419	0.476329	0.133916	0.138966	0.29556		0.561141
0.0499652	0.0455155	0.1082	0.298611	0.284823	0.0909318	0.485155	0.333111		0.351634
0.0306021	0.0662151	0.13405	0.310134	0.48698	0.180614	0.181867	0.580834		0.513276
0.0294239	0.0352092	0.042831	0.0754906	0.99456	0.99808	0.663344	0.19797		0.670745
0.03413	0.0325028	0.0600539	0.0740776	0.122166	0.740586	0.28385	0.266714		0.464784
0.0825337	0.0584275	0.0547138	0.0790722	0.412038	0.665202	0.922551	0.191664		0.974058
0.0374698	0.0796946	0.0306093	0.0733561	0.193642	0.230734	0.69806	0.57838		0.604269
0.0554329	0.0953441	0.0512724	0.0710022	0.900946	0.181789	0.674001	0.572253		0.419402
0.0524208	0.0477668	0.0382865	0.180499	0.241684	0.988724	0.188108	0.239234		0.184746
0.0667138	0.0939209	0.0436831	0.185658	0.254891	0.305758	0.71978	0.592757		0.147604
0.0536663	0.045847	0.0577302	0.0817664	0.0568319	0.208325	0.439178	0.24953		0.171441
0.0629192	0.0412992	0.0607537	0.0396918	0.507206	0.527269	0.263068	0.245304		0.666573
0.0381232	0.0435163	0.0504611	0.818976	0.863894	0.704815	0.667827	0.48148		0.181004
0.0327961	0.0721395	0.143584	0.122197	0.249956	0.660263	0.728804	0.272931		0.732561
0.0877319	0.99889	0.0410414	0.0800579	0.340547	0.981513	0.0943858	0.163283		0.81113
0.0471883	0.0373493	0.141886	0.0658512	0.276672	0.41483	0.737164	0.459612		0.994335
0.0255582	0.187292	0.27453	0.771722	0.319233	0.26577	0.161256	0.584409		0.995028
0.0604228	0.0361274	0.913197	0.0435215	0.395762	0.0849717	0.579976	0.598902		0.330277
0.0356801	0.0368538	0.0513477	0.181273	0.598331	0.116068	0.606868	0.567733		0.653256
0.0284309	0.0340339	0.0393865	0.0488906	0.369665	0.690441	0.237194	0.544087		0.259894
0.0506099	0.0813706	0.0590572	0.0790844	0.209633	0.056925	0.254201	0.478563		0.404709
0.0524629	0.0372868	0.0480418	0.61688	0.673005	0.209993	0.691837	0.215157		0.347456
0.0380459	0.0344981	0.0428516	0.0555243	0.197479	0.110447	0.73434	0.314113		0.657289
0.0444775	0.0324381	0.579073	0.0863362	0.614571	0.150427	0.690547	0.292558		0.675213
0.0349799	0.0680872	0.182601	0.201808	0.637274	0.199346	0.716532	0.369781		0.550158
0.0693658	0.0321652	0.714837	0.152376	0.600693	0.157035	0.418289	0.293224		0.678711
0.0426311	0.0252661	0.348256	0.063393	0.285704	0.932265	0.320093	0.419919		0.270721
0.0424482	0.0274932	0.0499985	0.728906	0.379048	0.691498	0.568944	0.499754		0.83304
0.0659939	0.0623514	0.256496	0.0666482	0.803334	0.159344	0.439259	0.184645		0.96854
0.057298	0.0479349	0.0559445	0.29363	0.0761866	0.197087	0.686994	0.180728		0.406215
0.0362125	0.0462454	0.0397264	0.0959168	0.354319	0.65927	0.130465	0.159031		0.461266
0.0739581	0.0886679	0.358533	0.0641009	0.4024	0.154808	0.758201	0.367777		0.325424
0.0536758	0.0402202	0.0529822	0.593656	0.204124	0.927369	0.291396	0.150116		0.207941
0.0360084	0.0531138	0.0559174	0.120049	0.680785	0.0975328	0.513601	0.531591		0.658946
0.0546858	0.038233	0.0516206	0.0580541	0.691978	0.19699	0.830885	0.491209		0.257252
0.069169	0.0443633	0.0562403	0.102392	0.494594	0.69164	0.767128	0.421319		0.126817
0.0350331	0.0336941	0.0514217	0.319293	0.800217	0.193035	0.285489	0.281785		0.672109
0.0619834	0.0481066	0.059689	0.905999	0.103403	0.106732	0.667866	0.487185		0.630682
0.0612399	0.0320279	0.213964	0.0499753	0.179892	0.66466	0.682093	0.571181		0.761452
0.0588337	0.0275931	0.0523143	0.227826	0.952792	0.494594	0.572352	0.236137		0.590226
0.0378523	0.0419767	0.0615471	0.042436	0.123672	0.179081	0.598975	0.391074		0.149254
0.046034	0.0765447	0.156074	0.909809	0.192555	0.160048	0.561685	0.463266		0.242696
0.0367291	0.0346791	0.0321629	0.0862956	0.074289	0.170099	0.674894	0.237255		0.466779
0.0770946	0.0534173	0.0424279	0.106579	0.891061	0.157357	0.38822	0.277016		0.41895
0.0537231	0.0391272	0.0608047	0.0652072	0.861634	0.701814	0.667888	0.185057		0.770935
0.0655683	0.0655697	0.0743036	0.0657809	0.9248	0.184097	0.585808	0.232979		0.985232
0.0458089	0.0390096	0.0553206	0.0648273	0.286313	0.387211	0.113951	0.275495		0.377341
0.105597	0.0536231	0.0687936	0.168035	0.951665	0.172623	0.641267	0.203257		0.876451
0.0651453	0.0273514	0.141765	0.126523	0.123158	0.13335	0.106942	0.595797		0.855275
0.0549187	0.0574732	0.052728	0.115095	0.256148	0.675806	0.112618	0.309491		0.319424
0.0340672	0.0488476	0.0640862	0.047816	0.305128	0.488703	0.47989	0.16355		0.314512
0.0543717	0.0386306	0.192815	0.0969298	0.0944978	0.543782	0.145546	0.506602		0.384639
0.0408304	0.0468583	0.101638	0.118328	0.190112	0.156161	0.715825	0.415564		0.495002
0.0556444	0.0613646	0.0409624	0.135259	0.075833	0.0862093	0.771868	0.277749		0.300273
0.0691791	0.0336964	0.13533	0.220599	0.215112	0.153241	0.111195	0.282392		0.999991
0.0645428	0.354753	0.0543579	0.823286	0.0691043	0.098156	0.636243	0.205731		0.571265
0.0319843	0.0399026	0.0428862	0.399154	0.898172	0.20779	0.669711	0.230207		0.100676
0.0494925	0.0422618	0.0615758	0.0522054	0.0712674	0.0786733	0.482721	0.375756		0.243269
0.0544172	0.0508881	0.41311	0.266859	0.105841	0.027357	0.752249	0.277446		0.538844
0.0820307	0.0891511	0.0491503	0.0663962	0.14037	0.0730026	0.738407	0.58392		0.588239
0.0432374	0.133898	0.0871255	0.838227	0.0409774	0.164735	0.155279	0.557108		0.5698
0.058188	0.0433565	0.0502083	0.11813	0.0843642	0.209064	0.117106	0.588013		0.29998
0.0656169	0.098583	0.0332933	0.0867472	0.236135	0.134436	0.23252	0.36516		0.922516
0.0568846	0.595429	0.109308	0.273826	0.251416	0.313106	0.0991679	0.50463		0.515729
0.101111	0.0418347	0.0475881	0.0867475	0.244003	0.377022	0.551189	0.241463		0.244488
0.04918	0.0644918	0.0377478	0.0893569	0.470723	0.608253	0.417337	0.201543		0.36837
0.0336663	0.0319863	0.0531387	0.112767	0.999746	0.184806	0.428299	0.270857		0.302346
0.0579748	0.0733588	0.0571943	0.769368	0.0903882	0.126996	0.245925	0.161991		0.722013
0.0355161	0.0488781	0.0428631	0.113836	0.417948	0.152436	0.331775	0.255769		0.0758694
0.0467979	0.0603651	0.0465863	0.0646458	0.107511	0.267052	0.247822	0.325983		0.996569
0.0583345	0.0485675	0.0652392	0.0364352	0.436151	0.398671	0.710459	0.292267		0.330307
0.0494235	0.0579538	0.0557814	0.745642	0.38445	0.672751	0.451406	0.352498		0.991284
0.05706	0.0485775	0.0574007	0.252005	0.999466	0.316873	0.158646	0.239912		0.11817
0.0484308	0.319803	0.124075	0.0415975	0.901183	0.114943	0.615016	0.204325		0.791929
0.101958	0.0498201	0.0694379	0.085249	0.395014	0.304098	0.644968	0.214407		0.610406
0.0428861	0.0653739	0.0512987	0.633432	0.0389811	0.257114	0.998901	0.147834		0.144997
0.0486725	0.0429109	0.0671799	0.0454694	0.620068	0.862146	0.0888876	0.246122		0.501113
0.0692089	0.0748932	0.147436	0.616268	0.273335	0.247959	0.0875308	0.266399		0.636545
0.0472779	0.0843799	0.543165	0.133834	0.791267	0.507688	0.0897615	0.577316		0.339658
0.0330861	0.0802113	0.385721	0.0530059	0.260129	0.712534	0.671625	0.177533		0.552135
0.050733	0.0356763	0.218882	0.146803	0.985592	0.701797	0.838879	0.226298		0.30938
0.0305274	0.0345749	0.0820669	0.548864	0.128382	0.582192	0.346587	0.481741		0.255655
0.0448132	0.0650741	0.223612	0.111117	0.981814	0.1941	0.68401	0.432067		0.28928
0.0451865	0.106572	0.0438764	0.10484	0.753663	0.221491	0.701851	0.300715		0.284834
0.0942702	0.039361	0.0381623	0.118401	0.696752	0.452706	0.701351	0.386481		0.325657
0.0415872	0.113878	0.0506558	0.111942	0.268972	0.26851	0.141739	0.169462		0.991664
0.0465553	0.0385053	0.0381438	0.344073	0.994029	0.121043	0.438679	0.477559		0.337648
0.051565	0.0720269	0.0467685	0.0480857	0.098522	0.364536	0.0552152	0.184899		0.328222
0.0500865	0.065072	0.153573	0.0610511	0.291897	0.0578644	0.555648	0.150451		0.259231
0.0670672	0.0382137	0.468294	0.418379	0.398674	0.797142	0.162776	0.469946		0.178873
0.0432924	0.0423238	0.198011	0.289262	0.0674769	0.249424	0.285421	0.532855		0.704823
0.0558689	0.0261995	0.0446253	0.28587	0.59455	0.223858	0.920757	0.349538		0.935141
0.0298879	0.0656011	0.0517582	0.664731	0.999874	0.0601586	0.314718	0.404771		0.99869
0.0561415	0.03558	0.0911493	0.0938004	0.253598	0.977232	0.31147	0.340383		0.148246
0.0730039	0.189392	0.0534448	0.317367	0.1588	0.0692326	0.154915	0.239306		0.0995974
0.0475341	0.0383424	0.043221	0.508289	0.135391	0.216574	0.561882	0.257496		0.605713
0.0385205	0.0453416	0.0453913	0.0611725	0.119268	0.125389	0.141606	0.518643		0.447289
0.0448441	0.102714	0.0851531	0.15137	0.176927	0.143065	0.401037	0.316255		0.401738
0.0594806	0.0568481		0.442684	0.140093	0.999548	0.827255	0.706192		0.538595
0.0495324	0.0512521		0.118353	0.603876	0.11729	0.619316	0.235834		0.285012
0.0705458	0.0500238		0.206287	0.727397	0.912921	0.233553	0.4483		0.596064
0.0492957	0.0408701		0.344781	0.889716	0.561584	0.640453	0.248259		0.415072
0.0813289	0.272924		0.0595433	0.189153	0.68784	0.612536	0.238375		0.254534
0.085226	0.0370492		0.0476279	0.216621	0.171032	0.297018	0.420466		0.311478
0.0496922	0.0658304		0.0881452	0.232197	0.0992508	0.186541	0.191901		0.153556
0.0277524	0.0383101		0.60012	0.302852	0.180386	0.286431	0.418624		0.585327
0.0872785	0.0474956		0.412154	0.357816	0.998984	0.652092	0.235514		0.762686
0.0582746	0.0408884		0.0939586	0.858322	0.476203	0.720023	0.292323		0.341607
0.0405924	0.0596053		0.11598	0.414616	0.632231	0.680781	0.20869		0.0816069
0.0440478	0.037763		0.331541	0.942341	0.999718	0.557761	0.315115		0.461885
0.0403302	0.0281386		0.104132	0.136795	0.617269	0.592571	0.563285		0.989714
0.0384879	0.0545393		0.0609416	0.919257	0.630746	0.565625	0.197235		0.552793
0.0538383	0.0377647		0.684162	0.274082	0.686994	0.897377	0.222983		0.999698
0.0797988	0.0252787		0.192802	0.504303	0.293778	0.387974	0.334989		0.563787
0.0282845	0.0459199		0.0553734	0.653212	0.0781455	0.520943	0.245279		0.608802
0.0358434	0.0594004		0.140864	0.122488	0.71948	0.0704331	0.206462		0.989527
0.0659018	0.0431824		0.0772481	0.40427	0.689936	0.205088	0.24236		0.353791
0.0462137	0.0389377		0.164758	0.200982	0.611457	0.222616	0.433268		0.162293
0.0433977	0.0429882		0.909008	0.460933	0.42109	0.717678	0.207325		0.999106
0.0519268	0.103774		0.0588018	0.0923575	0.21979	0.237663	0.473987		0.0956566
0.0434951	0.060629		0.0726731	0.566602	0.223968	0.226278	0.131132		0.367777
0.0478328	0.04789		0.13028	0.11364	0.999107	0.739746	0.31569		0.898264
0.0630199	0.146146		0.521504	0.308001	0.594431	0.0642166	0.204597		0.290543
0.0328525	0.0603612		0.426328	0.160342	0.261783	0.163715	0.144869		0.339697
0.0384838	0.0620316		0.046274	0.072003	0.521873	0.660388	0.167542		0.224085
0.0415061	0.0351747		0.0857813	0.816083	0.775724	0.22752	0.470627		0.102331
0.0473781	0.0420056		0.310319	0.274252	0.238767	0.416636	0.23507		0.679943
0.0776887	0.0388633		0.973979	0.969791	0.0936753	0.157943	0.286384		0.254522
0.0461073	0.0339657		0.0679968	0.949253	0.428502	0.297327	0.154844		0.908225
0.0520851	0.0451125		0.105588	0.305971	0.3793	0.814581	0.173804		0.99278
0.040492	0.0427768		0.207463	0.722202	0.697003	0.480345	0.403504		0.8771
0.043559	0.0740424		0.112662	0.163425	0.66241	0.251862	0.284397		0.487996
0.107013	0.0514473		0.0787794	0.824071	0.0970483	0.459995	0.144813		0.31487
0.0305936	0.0448361		0.106098	0.887126	0.259552	0.125999	0.337235		0.998058
0.0564309	0.0947059		0.0973003	0.0949462	0.104042	0.0564511	0.397179		0.856404
0.0884914	0.0492622		0.241447	0.132975	0.53188	0.549201	0.217053		0.209668
0.089128	0.0412028		0.104232	0.459545	0.101762	0.121733	0.299452		0.98017
0.0391221	0.0336269		0.0661271	0.23303	0.157757	0.644817	0.381156		0.617833
0.0512059	0.0722584		0.0580784	0.1532	0.999996	0.209357	0.498209		0.999978
0.0701763	0.0702235		0.0600085	0.523642	0.0767304	0.184505	0.224731		0.420914
0.0497332	0.0641924		0.0598138	0.251268	0.166323	0.730412	0.347237		0.615229
0.0383687	0.0454469		0.0717801	0.343866	0.999825	0.383549	0.522586		0.966972
0.0662011	0.0419366		0.0554673	0.258791	0.352234	0.334063	0.137862		0.998588
0.0579775	0.122039		0.0507066	0.930108	0.953539	0.674292	0.46819		0.73874
0.0494814	0.0592074		0.100215	0.128007	0.215854	0.718826	0.488504		0.832235
0.0511674	0.0514794		0.111982	0.828098	0.245925	0.656165	0.159506		0.336824
0.0425198	0.0962987		0.112576	0.476671	0.0634485	0.0960387	0.190188		0.880817
0.0512163	0.0996395		0.200351	0.19291	0.288423	0.537338	0.183049		0.597943
0.0603654	0.0451234		0.570001	0.632191	0.67148	0.11012	0.292274		0.892576
0.0465477	0.190395		0.214735	0.231875	0.297479	0.229448	0.213957		0.576219
0.0779222	0.0517878		0.0775746	0.89936	0.69132	0.221289	0.232139		0.771286
0.041897	0.0957003		0.137196	0.96894	0.1742	0.259519	0.328926		0.330094
0.107722	0.0375682		0.0907213	0.0658221	0.768634	0.762651	0.585454		0.829376
0.0484349	0.0344028		0.616093	0.987606	0.312451	0.0787836	0.239734		0.0868284
0.0593057	0.12191		0.0669128	0.185661	0.211853	0.0583139	0.446422		0.523493
0.0411411	0.0394343		0.801484	0.232137	0.517349	0.585047	0.295511		0.593033
0.0751345	0.164927		0.209439	0.433959	0.347011	0.678986	0.430025		0.253746
0.0716232	0.0579987		0.351747	0.48747	0.373826	0.714626	0.210639		0.15314
0.0428047	0.0444455		0.0750364	0.0677711	0.0761713	0.676805	0.416649		0.638062
0.0221415	0.0507423		0.055306	0.588573	0.0354269	0.0976711	0.305522		0.83317
0.0654821	0.0648668		0.0479183	0.934001	0.418802	0.455868	0.26368		0.52711
0.0551168	0.0400569		0.304179	0.224805	0.252262	0.669924	0.166844		0.839192
0.0448865	0.0352068		0.0888645	0.993804	0.911017	0.305079	0.243589		0.10524
0.0588137	0.0642811		0.100323	0.351529	0.231745	0.744239	0.376625		0.397848
0.041743	0.0697439		0.115331	0.992916	0.0976005	0.529804	0.279584		0.754553
0.0436546	0.0398495		0.0957878	0.967058		0.0734188	0.202854		0.124778
0.0486653	0.0389612		0.023955	0.61881		0.114213	0.150752		0.116618
0.0328663	0.0497949		0.0471787	0.128313		0.125559	0.136107		0.575919
0.0799455	0.0444122		0.0672301	0.0957616		0.215446	0.242233		0.0917171
0.0308246	0.0512362		0.0886565	0.990782		0.529449	0.473276		0.409595
0.0628861	0.0416797		0.294877	0.184929		0.0891416	0.310075		0.600291
0.0414645	0.0386155		0.993653	0.0776767		0.173121	0.495028		0.489746
0.0997538	0.0492272		0.918897	0.992189		0.245141	0.335971		0.302114
0.0830548	0.077103		0.0482217	0.113378		0.65068	0.149902		0.992602
0.0783546	0.0626724		0.290393	0.281709		0.105831	0.316762		0.558942
0.096642	0.144639		0.0594077	0.153782		0.723978	0.288554		0.798868
0.0470856	0.0340505		0.0233768	0.0930295		0.713131	0.475615		0.386913
0.0410769	0.0711218		0.108174	0.699492		0.234825	0.268454		0.868545
0.0551238	0.0504521		0.0721576	0.557084		0.53032	0.278261		0.388779
0.0574817	0.125091		0.0500736	0.38522		0.221723	0.220977		0.990013
0.0387494	0.0379709		0.243134	0.528494		0.971161	0.402116		0.17503
0.0504173	0.0659763		0.543037	0.158057		0.272994	0.236478		0.648251
0.035122	0.0784476		0.0507179	0.498131		0.177074	0.298672		0.676329
0.0369124	0.0375855		0.065729	0.689224		0.570375	0.487544		0.551647
0.0691658	0.0468836		0.208681	0.380444		0.127631	0.27094		0.376734
0.0480084	0.140781		0.127924	0.310085		0.179821	0.241725		0.640502
0.0267173	0.0316017		0.0993673	0.0586448		0.288301	0.167651		0.206894
0.0413037	0.0771418		0.0643151	0.255552		0.13392	0.408328		0.582608
0.0711762	0.0850002		0.0528038	0.287716		0.128387	0.212435		0.198588
0.0353726	0.130767		0.0489485	0.171414		0.10945	0.29794		0.651216
0.0569843	0.0379224		0.957553	0.997282		0.752495	0.45032		0.618042
0.0539421	0.0307827		0.360312	0.0736041		0.10033	0.216797		0.768284
0.0707789	0.667655		0.0513975	0.107978		0.701532	0.168965		0.677541
0.0701923	0.0412536		0.298651	0.675658		0.662437	0.578261		0.816612
0.0332813	0.0621508		0.0492621	0.338763		0.917491	0.230756		0.541364
0.0479706	0.0420317		0.619908	0.129511		0.479748	0.317262		0.401092
0.0390073	0.057493		0.0857936	0.0563514		0.0876087	0.31292		0.358325
0.0534578	0.0559151		0.0536913	0.805717		0.0607335	0.398562		0.415638
0.08127	0.0495915		0.859037	0.967769		0.0822316	0.156108		0.996777
0.0407283	0.0668048		0.0650816	0.12401		0.312314	0.174195		0.846826
0.0709595	0.0634697		0.179434	0.94512		0.29503	0.540473		0.748957
0.0425539	0.0480597		0.0444835	0.649227		0.292816	0.339574		0.224271
0.05192	0.049637		0.0924761	0.133899		0.108606	0.406046		0.761827
0.0731328	0.279928		0.871937	0.251374		0.114529	0.28215		0.269518
0.0349342	0.0554715		0.127551	0.120172		0.5425	0.337937		0.612299
0.0527719	0.117152		0.145922	0.83726		0.658488	0.211667		0.175723
0.0350402	0.0312689		0.185123	0.309957		0.209489	0.343721		0.611152
0.0866585	0.0473382		0.089398	0.2606		0.734427	0.207713		0.948286
0.0718804	0.0611606		0.088688	0.318664		0.724176	0.202101		0.978417
0.0522512	0.109776		0.118727	0.0824658		0.510684	0.450028		0.224869
0.0308885	0.0551855		0.0787774	0.794738		0.140623	0.177034		0.337834
0.0344799	0.0457023		0.998985	0.272956		0.156515	0.509384		0.501957
0.0345391	0.0502833		0.999787	0.697046		0.364194	0.132964		0.580762
0.0612649	0.030594		0.0721663	0.160069		0.665408	0.219494		0.927727
0.0617815	0.0865288		0.0768767	0.157093		0.782075	0.191868		0.495944
0.0358222	0.0458551		0.0854671	0.168275		0.234241	0.264945		0.371047
0.0515631	0.0567015		0.174841	0.205219		0.541586	0.188926		0.68872
0.0448812	0.0686638		0.939483	0.0887871		0.460634	0.337796		0.390956
0.0359232	0.038609		0.152075	0.204499		0.257047	0.216854		0.968068
0.0361114	0.0747609		0.268603	0.268244		0.608253	0.155475		0.653114
0.0350562	0.0442825		0.172754	0.973924		0.884075	0.294855		0.319193
0.066207	0.0434276		0.0636215	0.215321		0.818039	0.208139		0.294055
0.038872	0.0558278		0.104401	0.848117		0.305783	0.311812		0.445777
0.0337688	0.132833		0.165388	0.146114		0.0874864	0.159627		0.126897
0.0491795	0.0437506		0.063278	0.476324		0.102861	0.26414		0.252282
0.0427667	0.042201		0.69631	0.0922909		0.707066	0.311979		0.550319
0.04538	0.04745		0.130822	0.797853		0.69714	0.230825		0.113799
0.036146	0.0441738		0.0846128	0.355895		0.180151	0.569323		0.636937
0.0380577	0.135497		0.493617	0.467958		0.733145	0.231769		0.325093
0.0536858	0.0787484		0.0746681	0.0642709		0.135422	0.590813		0.73082
0.0755967	0.0609068		0.0889287	0.239924		0.591544	0.172894		0.922941
0.0783566	0.0774981		0.514817	0.515547		0.668843	0.232349		0.585155
0.105903	0.13107		0.0495465	0.157024		0.165503	0.484856		0.381063
0.0463256	0.0519578		0.0943556	0.887191		0.121588	0.256972		0.650878
0.0490476	0.0464009		0.0738046	0.168208		0.657454	0.464528		0.999321
0.0635155	0.0326422		0.494193	0.565456		0.528965	0.274795		0.751978
0.0413163	0.051487		0.100459	0.989585		0.1241	0.290843		0.325738
0.0740956	0.0522865		0.689765	0.728054		0.628931	0.17417		0.245765
0.106086	0.112095		0.164905	0.0639755		0.326094	0.126856		0.544107
0.0398917	0.123748		0.0664123	0.984299		0.070704	0.282269		0.246731
0.0567597	0.0573336		0.0598834	0.169343		0.0818718	0.214318		0.629566
0.0339708	0.0816717		0.087491	0.489483		0.499971	0.262105		0.64824
0.0318816	0.109912		0.337014	0.990024		0.3048	0.212168		0.257357
0.0624783	0.040009		0.0626806	0.510652		0.399867	0.371162		0.655034
0.0248562	0.0524199		0.0766017	0.980835		0.115529	0.426357		0.331753
0.0631249	0.0426852		0.0770164	0.218591		0.665132	0.372862		0.124755
0.0311818	0.0539898		0.0778938	0.625198		0.518718	0.250959		0.229604
0.110969	0.0650745		0.0555473	0.998975		0.693136	0.142245		0.962567
0.110478	0.115265		0.174411	0.975986		0.423349	0.496707		0.499216
0.0438543	0.0647878		0.297152	0.275994		0.738761	0.140652		0.0822617
0.0587317	0.0536752		0.109547	0.627516		0.178269	0.292305		0.327964
0.0481828	0.0571825		0.103549	0.725111		0.456789	0.348112		0.483286
0.0319214	0.02823		0.269313	0.117559		0.564427	0.429605		0.706778
0.0420003	0.0447446		0.0507428	0.0970243		0.231497	0.185602		0.523501
0.108709	0.0584093		0.0955915	0.178842		0.574163	0.320913		0.502773
0.0339464	0.0459323		0.0942925	0.719693		0.695007	0.39175		0.293181
0.0882399	0.0369206		0.165932	0.182148		0.272426	0.455229		0.998374
0.0559245	0.0943286		0.0638112	0.114637		0.820727	0.612743		0.914495
0.0428956	0.0411672		0.0747209	0.99617		0.0625037	0.217757		0.862624
0.0753358	0.0431532		0.076413	0.19713		0.424206	0.273168		0.344192
0.0548666	0.0347969		0.483473	0.115818		0.156159	0.186666		0.298133
0.0561438	0.0853904		0.0860219	0.2032		0.230057	0.504031		0.249204
0.0476724	0.0321165		0.0504495	0.665924		0.0687861	0.339762		0.330624
0.0492304	0.0591058		0.576596	0.901808		0.135566	0.441387		0.187377
0.0748499	0.0501296		0.0851375	0.363396		0.239628	0.314218		0.142458
0.0630998	0.0724346		0.0910064	0.0856488		0.666737	0.464487		0.616219
0.0656844	0.205954		0.625811	0.175869		0.992478	0.208219		0.25401
0.0477873	0.0449077		0.474968	0.777938		0.235563	0.187753		0.186924
0.0457408	0.0377929		0.414107	0.452084		0.693295	0.268957		0.231611
0.0536743	0.184008		0.0731927	0.451124		0.514281	0.623475		0.135765
0.0519896	0.954781		0.0477629	0.591636		0.422223	0.367412		0.128755
0.110266	0.0513688		0.180057	0.238607		0.700661	0.283458		0.9955
0.0308418	0.0391164		0.422267	0.0846469		0.242349	0.210528		0.353926
0.0567732	0.0327429		0.121638	0.431978		0.325947	0.243848		0.231921
0.0348352	0.0455583		0.0870802	0.913741		0.693576	0.278509		0.957424
0.107718	0.0770077		0.226252	0.492213		0.672972	0.494327		0.0654318
0.114399	0.0424123		0.0468801	0.436518		0.181631	0.313251		0.994373
0.0377643	0.0385139		0.286575	0.835898		0.519627	0.455633		0.723656
0.0319447	0.0387237		0.146032	0.984079		0.445593	0.266023		0.958301
0.0690812	0.105666		0.11674	0.530225		0.158329	0.332856		0.565745
0.0744951	0.0520259		0.0971256	0.328034		0.420421	0.413218		0.432862
0.0486033	0.155237		0.049356	0.809662		0.374211	0.448212		0.990756
0.0656305	0.0530489		0.0604045	0.0961568		0.706432	0.299739		0.710168
0.0905635	0.0414543		0.0650397	0.139421		0.78869	0.173817		0.520878
0.0761647	0.139415		0.104275	0.303151		0.589764	0.345173		0.528152
0.0637341	0.0996065		0.11689	0.0389575		0.390486	0.346449		0.980858
0.0336793	0.0640518		0.18037	0.706926		0.376798	0.190411		0.982146
0.0466113	0.0457857		0.0978418	0.131533		0.190099	0.30043		0.0736632
0.0268308	0.0463049		0.0783751	0.117186		0.147642	0.437936		0.798556
0.0487265	0.313665		0.101278	0.327681		0.715431	0.329951		0.68658
0.0512267	0.0371531		0.690096	0.891929		0.0758508	0.32667		0.690681
0.0463155	0.115111		0.159661	0.198136		0.0583803	0.272713		0.525429
0.0289317	0.0419158		0.0270475	0.362348		0.736699	0.3756		0.27728
0.0468614	0.0651203		0.0931703	0.99518		0.0883374	0.175661		0.122594
0.0449559	0.0676088		0.153392	0.347323		0.6457	0.187766		0.57983
0.040106	0.0367859		0.567153	0.977287		0.725827	0.383885		0.496088
0.0386529	0.0922297		0.101372	0.998048		0.685667	0.491412		0.0887186
0.0330218	0.0448738		0.135918	0.264271		0.305655	0.328559		0.208876
0.034502	0.0340454		0.0409363	0.439019		0.684301	0.146813		0.478099
0.0352046	0.208585		0.157784	0.165448		0.142705	0.168036		0.536454
0.0338104	0.0422886		0.0783202	0.0913661		0.0942407	0.278761		0.986296
0.0743561	0.0586903		0.10313	0.23175		0.326212	0.600502		0.931685
0.0408535	0.0622218		0.0444996	0.334525		0.397938	0.203298		0.27719
0.0531029	0.0701918		0.119664	0.965519		0.844671	0.394298		0.999666
0.0457247	0.0273378		0.0417727	0.53852		0.290494	0.354136		0.167927
0.0294245	0.211467		0.0643765	0.191845		0.159461	0.429151		0.327916
0.0550527	0.108828		0.0823575	0.925471		0.708368	0.306582		0.449868
0.0566919	0.144417		0.102752	0.718593		0.651671	0.252927		0.986949
0.0392116	0.0515536		0.143281	0.999729		0.184018	0.354361		0.0954312
0.0270204	0.0641266		0.112328	0.238475		0.66434	0.304162		0.878552
0.0688421	0.124563		0.0401377	0.36312		0.592299	0.329519		0.614149
0.0819078	0.0385144		0.49735	0.830745		0.612318	0.50987		0.963459
0.0522121	0.0608469		0.049654	0.256546		0.32355	0.255825		0.37519
0.0642784	0.0329321		0.578857	0.98385		0.948196	0.209203		0.414207
0.0432045	0.0524871		0.0781219	0.117358		0.182762	0.292232		0.998691
0.0590272	0.27358		0.371792	0.94784		0.554325	0.4803		0.990403
0.0636662	0.0548847		0.188195	0.992857		0.705409	0.284044		0.290571
0.0459798	0.0783962		0.592705	0.131577		0.090302	0.192244		0.309725
0.038195	0.0494705		0.157665	0.341095		0.467889	0.615081		0.939154
0.0733736	0.0555903		0.318465	0.518928		0.367029	0.278455		0.997882
0.0303253	0.0345434		0.0981509	0.374394		0.525833	0.550381		0.418957
0.0546965	0.0443655		0.139644	0.106635		0.939007	0.351929		0.351875
0.0493725	0.0512724		0.0580772	0.771092		0.728112	0.138229		0.187148
0.0447538	0.0896863		0.0628546	0.531806		0.373825	0.488102		0.142002
0.0685867	0.0459105		0.811037	0.994179		0.242461	0.432157		0.678522
0.0638508	0.0516813		0.0613169	0.999955		0.227724	0.286008		0.99823
0.0442097	0.0289947		0.342353	0.977862		0.275546	0.283601		0.306803
0.0372345	0.0527491		0.699266	0.273443		0.0786733	0.387438		0.731834
0.0304677	0.029981		0.0362055	0.500182		0.265959	0.455436		0.795399
0.0385694	0.0252291		0.503382	0.652536		0.490906	0.234332		0.40048
0.0539448	0.0339399		0.0487042	0.0731742		0.335073	0.532191		0.465004
0.0473057	0.0421476		0.209	0.603692		0.186564	0.300529		0.165185
0.0521419	0.10762		0.748554	0.0963202		0.157143	0.6158		0.550636
0.0389068	0.0374498		0.811262	0.156554		0.513482	0.79249		0.0621401
0.0683734	0.177146		0.0407879	0.236881		0.568089	0.229881		0.299776
0.0613299	0.0692257		0.105252	0.184071		0.348072	0.193404		0.525022
0.0394463	0.0350544		0.0511349	0.238759		0.640639	0.370578		0.662535
0.037797	0.0372671		0.201215	0.868516		0.291108	0.267034		0.0714133
0.0649934	0.0691213		0.164125	0.0580032		0.120128	0.170354		0.439417
0.0887022	0.0387774		0.0498343	0.857904		0.368065	0.175472		0.192806
0.0524229	0.048525		0.0707586	0.159074		0.469678	0.555554		0.72877
0.0683629	0.234289		0.0899062	0.760008		0.932749	0.272731		0.517535
0.0402972	0.0442779		0.056043	0.12936		0.621455	0.221168		0.107614
0.0359549	0.0476545		0.0606936	0.979446		0.734233	0.242681		0.532461
0.0384877	0.061486		0.0952178	0.0522698		0.128138	0.232895		0.25354
0.0568224	0.0911529		0.729159	0.135315		0.148224	0.601225		0.557509
0.0426851	0.0376944		0.339411	0.649951		0.405204	0.131249		0.732346
0.0358849	0.0452599		0.0712366	0.352264		0.570757	0.593574		0.146091
0.0440415	0.0366048		0.152889	0.850859		0.725843	0.14363		0.355918
0.0443021	0.0487451		0.185304	0.173516		0.08424	0.392579		0.999689
0.0439232	0.0472687		0.148426	0.717388		0.456716	0.301487		0.191976
0.0577616	0.0308324		0.379282	0.273711		0.582831	0.293884		0.318798
0.0416069	0.0738644		0.0689976	0.262609		0.157433	0.318579		0.113657
0.0499776	0.0387165		0.303772	0.972569		0.655184	0.613735		0.189312
0.0794592	0.423982		0.14298	0.268443		0.451556	0.417105		0.244733
0.110664	0.0831912		0.0861611	0.328605		0.711077	0.385243		0.199876
0.0579593	0.0714814		0.106725	0.506599		0.117438	0.31679		0.858635
0.109215	0.0845009		0.0460724	0.416469		0.155055	0.279545		0.146924
0.0575025	0.0751037		0.0515728	0.753675		0.668332	0.264793		0.599105
0.053416	0.0720132		0.774354	0.116918		0.448915	0.473154		0.813042
0.0433616	0.157939		0.0740959	0.432791		0.561109	0.267309		0.260091
0.0920339	0.0517631		0.0999132	0.399907		0.253213	0.527369		0.183964
0.0473851	0.0392724		0.179816	0.809341		0.743436	0.255062		0.333491
0.0978663	0.0988342		0.0423451	0.105752		0.692285	0.424631		0.164126
0.0592354	0.0477836		0.341094	0.0807512		0.564064	0.205495		0.964492
0.0569649	0.0532141		0.491313	0.868772		0.116569	0.508907		0.729779
0.0481567	0.0375567		0.049823	0.242241		0.604655	0.25796		0.429672
0.0366545	0.068592		0.244943	0.138169		0.135045	0.179682		0.926098
0.0566757	0.114673		0.0546963	0.184641		0.980445	0.181332		0.88458
0.089086	0.04308		0.0432439	0.83496		0.283833	0.339508		0.396979
0.0498282	0.0643853		0.0877319	0.149668		0.665482	0.34473		0.171252
0.0352421	0.074599		0.0412115	0.211449		0.532406	0.468819		0.339043
0.0478379	0.555694		0.205879	0.366566		0.290102	0.672494		0.999545
0.0486538	0.0553828		0.377016	0.389665		0.16323	0.623368		0.163717
0.0403092	0.0495646		0.357776	0.560379		0.439564	0.252906		0.668994
0.0259187	0.464366		0.0949861	0.860548		0.325595	0.1656		0.866261
0.0362092	0.0936275		0.246364	0.501417		0.474095	0.201578		0.181199
0.080273	0.065287		0.110809	0.645365		0.603821	0.250379		0.667123
0.0350837	0.0468151		0.286606	0.794891		0.161995	0.581877		0.482352
0.0483465	0.0397809		0.125102	0.229123		0.680054	0.503313		0.140531
0.0997889	0.080361		0.0557355	0.983466		0.629259	0.48533		0.147279
0.0549506	0.055431		0.449722	0.999953		0.222586	0.226814		0.127544
0.0973662	0.063324		0.0763959	0.0648115		0.564651	0.429314		0.304109
0.0475136	0.0679897		0.0760937	0.98703		0.516306	0.145138		0.509016
0.0343437	0.038344		0.0531722	0.25935		0.663973	0.472633		0.827607
0.0334749	0.0904661		0.211275	0.87473		0.543062	0.200275		0.415846
0.0657071	0.0839398		0.105026	0.654602		0.651636	0.34027		0.695858
0.0510302	0.0822487		0.978869	0.981094		0.385627	0.382674		0.852645
0.0999138	0.046205		0.711355	0.556914		0.249012	0.286446		0.179434
0.069167	0.0401329		0.524659	0.754523		0.229808	0.248283		0.2276
0.0929377	0.0588738		0.118252	0.60063		0.653678	0.137639		0.517178
0.0567988	0.038808		0.398094	0.96706		0.683006	0.197752		0.899349
0.044436	0.071365		0.320854	0.816922		0.728897	0.168626		0.999525
0.0435032	0.0423123		0.18965	0.107624		0.290785	0.28999		0.953926
0.0738439	0.071768		0.0714115	0.107072		0.671957	0.521119		0.427956
0.0452351	0.0433634		0.718773	0.0461876		0.697003	0.335097		0.285799
0.0883592	0.034186		0.0740027	0.353611		0.508075	0.402646		0.993002
0.0392904	0.182889		0.659987	0.691222		0.20273	0.278543		0.57293
0.0541331	0.0804271		0.0472962	0.983669		0.601212	0.454828		0.534455
0.0385468	0.0625552		0.0663577	0.09325		0.618593	0.444052		0.539526
0.0884064	0.0357298		0.341009	0.989466		0.588774	0.218879		0.720166
0.0370253	0.0602601		0.0862766	0.128266		0.22647	0.224599		0.447046
0.0391691	0.0393814		0.0867078	0.309295		0.255842	0.196434		0.211745
0.0837262	0.0377857		0.156377	0.177089		0.65071	0.171726		0.339301
0.0354975	0.0418024		0.0513866	0.560372		0.305756	0.160659		0.330952
0.049227	0.0668732		0.0566868	0.208177		0.777779	0.269572		0.616433
0.0305216	0.0333683		0.0621803	0.31045		0.316	0.207922		0.763134
0.0318383	0.0621334		0.0846259	0.855846		0.382376	0.382621		0.389433
0.0470216	0.0502402		0.0876455	0.111363		0.744059	0.409348		0.0899683
0.0527648	0.0607322		0.0447743	0.0818258		0.288717	0.49415		0.938434
0.0910488	0.058569		0.214404	0.0921798		0.433975	0.202705		0.559514
0.0844602	0.32649		0.0987739	0.103809		0.113352	0.187996		0.346198
0.0327233	0.0487914		0.0796523	0.451812		0.2209	0.430949		0.744069
0.0837398	0.117219		0.056379	0.229688		0.064446	0.200939		0.350855
0.0408515	0.0460669		0.046807	0.995404		0.955518	0.230547		0.993591
0.0433165	0.0317396		0.176563	0.316528		0.525468	0.58727		0.674884
0.050623	0.385771		0.0632991	0.813983		0.453245	0.586966		0.566456
0.0456815	0.033673		0.259963	0.60834		0.230121	0.200172		0.496399
0.0601971	0.0482514		0.316459	0.0636239		0.692874	0.547209		0.542549
0.0321463	0.0688506		0.926956	0.623357		0.154864	0.223617		0.997346
0.0460624	0.0346697		0.137782	0.266507		0.267604	0.319032		0.163592
0.0535081	0.0613744		0.100065	0.103687		0.486045	0.473349		0.326628
0.0354257	0.0417176		0.0517412	0.1782		0.381566	0.351791		0.467864
0.0897556	0.0475112		0.0505182	0.543135		0.605492	0.216144		0.135807
0.028868	0.0609531		0.789712	0.550885		0.21638	0.259343		0.995108
0.0476705	0.150155		0.124308	0.143286		0.597601	0.327816		0.32857
0.0335131	0.0763981		0.220015	0.101653		0.37458	0.229639		0.969718
0.0486226	0.111322		0.0507732	0.185661		0.0787224	0.203032		0.445069
0.0743194	0.0748141		0.0749329	0.266149		0.573903	0.198375		0.999664
0.0502067	0.0332919		0.0428937	0.318052		0.675937	0.262036		0.437912
0.0789818	0.0513708		0.0898586	0.293477		0.433696	0.239949		0.373785
0.0433243	0.0462343		0.0458405	0.165436		0.0961682	0.387379		0.551481
0.0763601	0.0456013		0.214024	0.496391		0.0930054	0.324452		0.924679
0.0488718	0.0525932		0.065374	0.801802		0.463664	0.445949		0.424093
0.0593275	0.057566		0.0650023	0.21121		0.611873	0.280788		0.513706
0.0350477	0.0439548		0.0547213	0.115603		0.357206	0.434882		0.735573
0.0436757	0.0637537		0.0865002	0.503871		0.0596484	0.169257		0.250701
0.0572402	0.0393941		0.0608977	0.136392		0.37648	0.460001		0.99893
0.037751	0.034579		0.256748	0.823159		0.820453	0.339658		0.370148
0.0465191	0.0596273		0.0535219	0.378616		0.671195	0.521494		0.572268
0.036901	0.0310531		0.0743742	0.993247		0.775229	0.232823		0.238624
0.0387485	0.0377982		0.084782	0.56919		0.335335	0.567619		0.629322
0.108381	0.0373503		0.894776	0.147223		0.167688	0.474139		0.648995
0.05956	0.083484		0.29344	0.291081		0.222352	0.293526		0.998258
0.0814845	0.0465856		0.1924	0.210888		0.51094	0.471393		0.306186
0.0325399	0.252719		0.0535108	0.63337		0.159742	0.424605		0.501584
0.0580477	0.0866875		0.0677173	0.338168		0.630988	0.388178		0.207245
0.0311044	0.0369901		0.249061	0.641938		0.348576	0.204633		0.97215
0.0865788	0.0420635		0.126773	0.0695711		0.193424	0.252432		0.454825
0.0413587	0.0614027		0.215222	0.978523		0.717263	0.353988		0.663658
0.0540187	0.0474693		0.223421	0.128863		0.0861731	0.196695		0.501188
0.0566263	0.0443196		0.374637	0.184213		0.0579981	0.511184		0.50932
0.0610538	0.0876555		0.113954	0.0730899		0.141089	0.339288		0.382566
0.0822616	0.0289511		0.079727	0.999023		0.699279	0.388626		0.863193
0.0376867	0.111351		0.180917	0.119177		0.620002	0.355531		0.735426
0.0403809	0.0461981		0.0956518	0.99827		0.0639548	0.273169		0.643268
0.0634166	0.0318757		0.0477473	0.725671		0.710101	0.174033		0.456544
0.0464567	0.153291		0.0850445	0.20228		0.109052	0.787674		0.48366
0.0508634	0.0438735		0.0558363	0.76309		0.635766	0.152146		0.412221
0.0459552	0.0763232		0.173426	0.189032		0.207221	0.617061		0.619406
0.0701024	0.0528618		0.234557	0.867538		0.231236	0.549292		0.246441
0.0515128	0.040684		0.0858898	0.408383		0.0579951	0.216782		0.456182
0.0287661	0.032404		0.554846	0.100302		0.216167	0.514942		0.333453
0.0460877	0.0439204		0.0716472	0.695852		0.217415	0.247903		0.701668
0.0369162	0.110623		0.337259	0.281815		0.422115	0.199599		0.594726
0.0385571	0.0478147		0.0811148	0.48698		0.125914	0.485271		0.343576
0.109497	0.0334031		0.163261	0.187452		0.510447	0.259434		0.147032
0.0483472	0.0741596		0.0617113	0.446823		0.0700153	0.305784		0.479173
0.0479112	0.0772061		0.305862	0.256588		0.996931	0.539631		0.132586
0.0348468	0.0367686		0.185816	0.648762		0.170826	0.477858		0.466495
0.0365851	0.051454		0.632376	0.854363		0.0570823	0.583444		0.214672
0.037658	0.0590577		0.99977	0.774231		0.194709	0.356473		0.707696
0.0457456	0.0580764		0.280403	0.422704		0.692729	0.167041		0.577194
0.0711361	0.0944026		0.457521	0.277513		0.140481	0.24172		0.871379
0.0519256	0.0550971		0.387688	0.310262		0.837229	0.460834		0.12419
0.0279606	0.144536		0.292318	0.951972		0.387628	0.353728		0.494136
0.0813741	0.0359746		0.889374	0.235545		0.655959	0.330672		0.239149
0.0319066	0.0345831		0.0679781	0.0829495		0.152011	0.478221		0.732704
0.0443706	0.0488065		0.160465	0.144172		0.409521	0.48491		0.284726
0.0432017	0.0339661		0.758065	0.146765		0.240242	0.278031		0.423385
0.0540089	0.0651976		0.143669	0.160161		0.348705	0.226433		0.516528
0.0450097	0.103216		0.20576	0.132826		0.611347	0.290629		0.0719465
0.0471962	0.05133		0.299117	0.145881		0.653558	0.452627		0.170447
0.0423257	0.0804212		0.176753	0.136767		0.696138	0.178695		0.267655
0.0399741	0.0772221		0.2631	0.237774		0.470495	0.414878		0.503218
0.0300052	0.228911		0.0628108	0.0826205		0.441526	0.133071		0.885776
0.0693828	0.0669709		0.259356	0.388204		0.0997063	0.403958		0.896489
0.0369978	0.0670106		0.190778	0.173904		0.43895	0.138766		0.562777
0.044886	0.0581103		0.191232	0.977259		0.649531	0.290788		0.443252
0.0546162	0.0391551		0.124199	0.588586		0.44844	0.481365		0.924813
0.0458085	0.0434551		0.102953	0.308827		0.628614	0.429279		0.627342
0.0489183	0.0387647		0.198617	0.566222		0.523076	0.249284		0.367072
0.0606151	0.0995418		0.395668	0.212968		0.0920748	0.541413		0.737808
0.0379415	0.0644179		0.317713	0.239112		0.711772	0.326087		0.932198
0.0549377	0.111955		0.0658374	0.630023		0.327033	0.287081		0.507894
0.058664	0.0737483		0.109723	0.492712		0.222853	0.578473		0.239041
0.0853612	0.0530464		0.233325	0.808509		0.520775	0.247561		0.999013
0.0384523	0.0864779		0.994996	0.748803		0.371316	0.57911		0.513979
0.0346353	0.0960091		0.688739	0.055402		0.212526	0.150283		0.564941
0.0419506	0.0758325		0.0475555	0.915311		0.282879	0.200658		0.299643
0.0642931	0.0515938		0.193982	0.998338		0.16428	0.283496		0.980466
0.0559654	0.0422598		0.33591	0.945284		0.78928	0.691184		0.399687
0.0645369	0.0362275		0.0538378	0.0853478		0.722298	0.53996		0.99829
0.0305022	0.0268461		0.199958	0.156119		0.527272	0.497035		0.737337
0.038372	0.0562883		0.147772	0.251319		0.475367	0.192899		0.413197
0.0358408	0.0630048		0.121672	0.958555		0.0863021	0.491748		0.674913
0.049694	0.0373635		0.0379892	0.132037		0.15221	0.187617		0.66957
0.0759639	0.0430737		0.587279	0.898378		0.197086	0.32495		0.40134
0.0595944	0.448591		0.0643365	0.548864		0.439997	0.436999		0.726984
0.0365783	0.0390868		0.203485	0.384986		0.697254	0.382043		0.67084
0.0858579	0.205797		0.0768885	0.35021		0.182177	0.582834		0.27392
0.0660785	0.0360212		0.0549165	0.871535		0.999062	0.20429		0.780872
0.0344296	0.036743		0.132664	0.671499		0.0633496	0.444639		0.623345
0.0852146	0.104877		0.0483465	0.982824		0.907995	0.242201		0.783601
0.0519169	0.0397729		0.267264	0.522271		0.639368	0.389553		0.998649
0.0335745	0.0533813		0.0772527	0.059605		0.949742	0.500028		0.227886
0.0427892	0.0618236		0.978354	0.125575		0.537973	0.211217		0.257727
0.0599918	0.120312		0.453556	0.104362		0.527326	0.219384		0.857583
0.034978	0.0321221		0.0590714	0.467065		0.223547	0.252667		0.232545
0.0332001	0.164502		0.0808947	0.308528		0.619331	0.470118		0.275944
0.0399272	0.162203		0.0586107	0.22001		0.119477	0.279549		0.277384
0.0447141	0.0542595		0.0595788	0.981702		0.654219	0.555101		0.977057
0.0432131	0.315635		0.0694088	0.0850066		0.283082	0.402016		0.0860129
0.0355821	0.0487912		0.153446	0.50774		0.251621	0.531016		0.402304
0.047725	0.0479032		0.158278	0.152534		0.117626	0.209446		0.959277
0.0424074	0.0438248		0.0531918	0.935269		0.184554	0.443284		0.605633
0.0802328	0.0469798		0.0621222	0.195067		0.839239	0.321586		0.469533
0.046773	0.0447772		0.970195	0.100365		0.3913	0.395892		0.733807
0.0379831	0.0912393		0.109837	0.913016		0.737637	0.434744		0.534379
0.0330227	0.058858		0.111046	0.317678		0.696705	0.206562		0.995521
0.0550838	0.0603283		0.0866666	0.449157		0.22984	0.632012		0.258141
0.0334294	0.0507996		0.452973	0.996652		0.241551	0.235154		0.566312
0.0385062	0.677515		0.101396	0.085802		0.685569	0.614362		0.880694
0.0475016	0.0263205		0.0689966	0.177136		0.111455	0.272014		0.550225
0.0561237	0.0343013		0.240661	0.316227		0.674883	0.563104		0.952848
0.0562761	0.156441		0.866773	0.447522		0.372886	0.278315		0.506335
0.0347872	0.0664937		0.300243	0.310075		0.608532	0.593779		0.687828
0.0553565	0.0543403		0.0660692	0.64119		0.99803	0.327869		0.0534422
0.0694979	0.0542598		0.126597	0.491751		0.660554	0.25261		0.416108
0.052289	0.130707		0.0728064	0.0755746		0.0929679	0.161542		0.999852
0.112428	0.0968799		0.047902	0.552982		0.668241	0.295548		0.517529
0.0381332	0.0737601		0.0637562	0.216302		0.276304	0.221513		0.599668
0.0406628	0.199567		0.0589152	0.1254		0.59336	0.219964		0.662326
0.076451	0.0572873		0.146559	0.343661		0.284336	0.156131		0.936785
0.0564497	0.0684901		0.117488	0.22667		0.281024	0.442921		0.359018
0.044295	0.0392901		0.298379	0.554576		0.268838	0.247071		0.276027
0.0756661	0.0579481		0.081511	0.184909		0.0858109	0.138094		0.574617
0.0397249	0.0440886		0.141205	0.177674		0.241943	0.273739		0.143492
0.0533216	0.0339168		0.0578267	0.156396		0.983135	0.502393		0.369619
0.0347918	0.0294208		0.329493	0.100077		0.431006	0.607998		0.292844
0.0326486	0.102272		0.0482046	0.123424		0.692235	0.318647		0.636026
0.0272508	0.0494519		0.0791177	0.0841571		0.939115	0.442513		0.205045
0.0313672	0.0709263		0.222282	0.891329		0.553934	0.211019		0.488866
0.0399845	0.0416242		0.138246	0.460409		0.34695	0.409923		0.157932
0.0425115	0.0456908		0.0836266	0.679796		0.571171	0.188768		0.29394
0.0317428	0.057729		0.310704	0.155701		0.65528	0.462317		0.0321932
0.0348052	0.0595536		0.0720003	0.428999		0.425445	0.274711		0.326412
0.0394714	0.0415835		0.0501604	0.18333		0.713318	0.333643		0.200429
0.0950213	0.116068		0.0627173	0.445402		0.0704076	0.306995		0.243173
0.0532587	0.0282064		0.14195	0.362454		0.709958	0.612245		0.534606
0.055226	0.052315		0.139405	0.0705209		0.677191	0.606237		0.813985
0.0354033	0.0741666		0.109924	0.304962		0.459169	0.530344		0.600293
0.0371722	0.025904		0.0508417	0.119684		0.12306	0.220923		0.609629
0.0281464	0.0406819		0.0887261	0.710546		0.406864	0.258349		0.821887
0.0428459	0.0475882		0.387946	0.132254		0.449884	0.402087		0.617065
0.080514	0.0395024		0.426057	0.98613		0.675196	0.57273		0.186308
0.0357027	0.0420164		0.0400221	0.124469		0.999511	0.335255		0.331543
0.0357413	0.0339382		0.260395	0.278778		0.709233	0.564481		0.347538
0.0431844	0.0444381		0.0931307	0.197617		0.464757	0.270099		0.372809
0.0436211	0.0663423		0.196788	0.746276		0.320721	0.238295		0.213384
0.0436127	0.0461004		0.151363	0.784529		0.704411	0.406065		0.990482
0.0638578	0.0377679		0.0736987	0.859101		0.435852	0.290313		0.370057
0.050609	0.048154		0.557667	0.796339		0.717971	0.274108		0.171519
0.0592218	0.0360013		0.0755394	0.999469		0.713582	0.47165		0.301162
0.0335916	0.0469475		0.0686936	0.194693		0.158208	0.223351		0.746161
0.0456908	0.0605962		0.105771	0.241212		0.311266	0.259581		0.339714
0.0645893	0.085975		0.285279	0.626178		0.475367	0.373177		0.480815
0.0323779	0.0373787		0.0495962	0.999911		0.732025	0.526936		0.296264
0.0330153	0.0574234		0.13549	0.450326		0.583454	0.132109		0.918357
0.0496705	0.0483408		0.106891	0.374697		0.235255	0.431614		0.0853731
0.0463147	0.0430601		0.0881339	0.081715		0.72391	0.232938		0.735812
0.0962214	0.0311797		0.984768	0.991376		0.766345	0.255464		0.741605
0.0278846	0.044436		0.0610072	0.645161		0.634079	0.208994		0.342341
0.0238382	0.0763032		0.169748	0.143875		0.710513	0.278244		0.13008
0.035407	0.0553556		0.210897	0.238219		0.121879	0.214445		0.630056
0.0418373	0.0596868		0.999948	0.104726		0.419903	0.325099		0.635996
0.0896133	0.0524623		0.550592	0.568717		0.0791256	0.298002		0.998074
0.0385855	0.0574286		0.0760939	0.382108		0.678611	0.178542		0.197879
0.0530508	0.0798188		0.329676	0.308537		0.998126	0.261655		0.285507
0.0280451	0.0532259		0.143599	0.382068		0.648703	0.249147		0.82301
0.0460624	0.0374434		0.282682	0.270154		0.721903	0.359669		0.3868
0.0558558	0.0382989		0.0742309	0.1034		0.621819	0.555459		0.757668
0.0503593	0.0935541		0.144924	0.292125		0.76139	0.309016		0.991559
0.0532943	0.0371965		0.069117	0.333349		0.668182	0.219325		0.146804
0.051446	0.0435693		0.102595	0.224508		0.756093	0.320633		0.533664
0.0452657	0.0709102		0.273541	0.897708		0.290113	0.250095		0.442566
0.0460661	0.0282045		0.974702	0.267682		0.100867	0.214195		0.436802
0.0505561	0.0608718		0.0620222	0.290773		0.116069	0.230241		0.473516
0.0466066	0.0752578		0.214053	0.19583		0.290556	0.451567		0.857238
0.039056	0.104545		0.623985	0.145099		0.235808	0.439847		0.700699
0.0336608	0.0495107		0.0774234	0.162242		0.119398	0.205949		0.324779
0.04089	0.0846016		0.192747	0.3249		0.63746	0.288344		0.188702
0.0592876	0.0325042		0.822577	0.573146		0.621238	0.510207		0.195759
0.0525926	0.0292282		0.247584	0.0774668		0.677209	0.390662		0.533332
0.033686	0.0427372		0.210478	0.815841		0.499219	0.155633		0.298995
0.05115	0.0397921		0.107184	0.658256		0.709264	0.260394		0.562321
0.0397173	0.0481889		0.782361	0.535887		0.307625	0.231394		0.997944
0.0882789	0.105321		0.0768608	0.623576		0.189163	0.212171		0.999635
0.0410533	0.0718255		0.0536444	0.395015		0.657879	0.224845		0.797962
0.0613423	0.0349423		0.279578	0.649914		0.330352	0.210445		0.505922
0.0618462	0.07331		0.211633	0.8885		0.697217	0.250592		0.980647
0.0524154	0.055827		0.314516	0.19249		0.481231	0.283051		0.829145
0.0401721	0.0641116		0.0847949	0.717813		0.608658	0.426495		0.962941
0.0884946	0.0363832		0.0855521	0.681781		0.490408	0.315602		0.363335
0.0534397	0.0618597		0.140572	0.947352		0.700584	0.539317		0.329844
0.0374422	0.0654243		0.205838	0.855262		0.0602328	0.336543		0.927562
0.0606634	0.034964		0.0648507	0.285717		0.560334	0.565323		0.83047
0.0537012	0.336499		0.608452	0.513337		0.195507	0.533823		0.188871
0.0372055	0.051808		0.210734	0.087796		0.59961	0.341806		0.932458
0.042371	0.0528574		0.0500953	0.069987		0.689106	0.466136		0.199792
0.033184	0.0505899		0.104743	0.150806		0.237282	0.227108		0.582025
0.057166	0.0979107		0.0630064	0.49356		0.45956	0.344223		0.495674
0.0553269	0.159214		0.0779798	0.587838		0.114624	0.469378		0.891941
0.0507245	0.0339634		0.345762	0.21879		0.645079	0.21503		0.2203
0.0595924	0.0382713		0.0603447	0.221401		0.641234	0.421888		0.73013
0.0522233	0.0499337		0.901597	0.339945		0.274186	0.128241		0.352968
0.0445092	0.522727		0.158887	0.831407		0.129517	0.387159		0.778274
0.0523854	0.0282784		0.0747467	0.0921581		0.522097	0.377444		0.450311
0.0604521	0.150878		0.0495845	0.400279		0.337747	0.408001		0.24097
0.0308969	0.0470484		0.070967	0.0932243		0.537215	0.168837		0.548879
0.0358626	0.0783593		0.115038	0.463335		0.244715	0.490222		0.268798
0.0580881	0.0408735		0.444276	0.0841527		0.300396	0.221631		0.500335
0.0488036	0.0431824		0.494248	0.524389		0.701466	0.249845		0.503649
0.0464712	0.0537653		0.229793	0.291518		0.650962	0.406943		0.302052
0.0420967	0.0919285		0.363899	0.863911		0.379624	0.353752		0.687495
0.037036	0.0358836		0.0471535	0.156295		0.18457	0.239752		0.584848
0.0497393	0.0484017		0.540068	0.985658		0.710941	0.205676		0.777192
0.0425681	0.0289796		0.0626147	0.590777		0.243101	0.254615		0.396594
0.0441528	0.0405737		0.117496	0.447339		0.509678	0.151132		0.544269
0.0308318	0.0547427		0.0796344	0.5766		0.623537	0.379592		0.747606
0.0495818	0.0465764		0.100538	0.180958		0.281988	0.518384		0.248605
0.0504579	0.0413863		0.0626209	0.265284		0.575427	0.221988		0.555477
0.0689912	0.0635893		0.340868	0.398585		0.152063	0.228971		0.0963254
0.0621284	0.0442414		0.134238	0.537559		0.4522	0.187285		0.119475
0.0977269	0.0285115		0.74734	0.146723		0.896237	0.290355		0.995544
0.0386296	0.0402589		0.346372	0.874246		0.594285	0.194375		0.914503
0.040195	0.0739377		0.0464113	0.304672		0.552356	0.339611		0.596768
0.0911983	0.0304637		0.277534	0.136701		0.569083	0.206887		0.966697
0.0478931	0.0427637		0.0949781	0.214872		0.0991679	0.284419		0.68011
0.0383818	0.0749153		0.13134	0.943177		0.0820886	0.180595		0.238079
0.034434	0.0335843		0.0672385	0.275656		0.286592	0.426675		0.537128
0.0355865	0.0431959		0.0682966	0.118204		0.511177	0.254687		0.490702
0.0353432	0.0436034		0.0302929	0.718827		0.678657	0.466766		0.317305
0.0435662	0.0383057		0.102587	0.997801		0.113101	0.336064		0.234696
0.0554011	0.0357741		0.0541299	0.408565		0.489968	0.554134		0.12737
0.0406692	0.0394739		0.468929	0.0845635		0.541931	0.551835		0.260722
0.0335112	0.0742029		0.479575	0.203737		0.797485	0.270144		0.137344
0.0825044	0.0316758		0.099391	0.176446		0.560831	0.157992		0.122268
0.038701	0.0469208		0.583912	0.999687		0.999694	0.472924		0.29958
0.0433412	0.0430949		0.355217	0.0515654		0.324027	0.196744		0.667565
0.0679635	0.0438244		0.123147	0.998748		0.108452	0.294142		0.316308
0.0409874	0.050397		0.129698	0.999826		0.128284	0.265677		0.94736
0.106603	0.0467437		0.0660648	0.0963325		0.674375	0.162252		0.654223
0.045299	0.0423144		0.148047	0.132086		0.218286	0.319308		0.347378
0.0572374	0.134594		0.045599	0.157459		0.534988	0.248631		0.479873
0.047719	0.0633159		0.277861	0.593255		0.201497	0.452033		0.99987
0.112884	0.0817419		0.170568	0.225758		0.716049	0.22116		0.260228
0.0387818	0.0363278		0.198593	0.0758575		0.685837	0.238238		0.262281
0.0978356	0.0503307		0.782275	0.107683		0.499476	0.361517		0.718521
0.0483629	0.0587451		0.0424493	0.930878		0.0832533	0.146591		0.755757
0.0545736	0.0421304		0.196718	0.0535489		0.145701	0.422865		0.428724
0.033784	0.0643368		0.101602	0.0868781		0.225745	0.321838		0.100306
0.0515226	0.046699		0.264433	0.70992		0.0774699	0.214619		0.395061
0.0459495	0.0577119		0.0590728	0.549145		0.648083	0.234193		0.827928
0.0717666	0.107256		0.154068	0.998892		0.412601	0.281098		0.384634
0.0482568	0.057234		0.103176	0.521521		0.677541	0.264565		0.945188
0.0394044	0.0350074		0.362416	0.688632		0.389267	0.171784		0.973573
0.0394947	0.0386526		0.173869	0.0903686		0.134528	0.171661		0.207354
0.0500245	0.0925436		0.993199	0.324759		0.276966	0.477559		0.187435
0.0422794	0.0473277		0.0956661	0.146763		0.317262	0.505038		0.998582
0.046243	0.0467396		0.0502579	0.996345		0.582626	0.204625		0.995326
0.0469146	0.0377631		0.25203	0.954083		0.0796633	0.546733		0.824999
0.039147	0.0568659		0.768417	0.432974		0.264215	0.376547		0.167421
0.0347509	0.0481878		0.0809144	0.12931		0.219147	0.429867		0.324731
0.0947968	0.0482145		0.107106	0.293947		0.711302	0.290609		0.615391
0.0376426	0.0336623		0.3398	0.871535		0.136263	0.452878		0.339185
0.0627764	0.0591629		0.085982	0.0586184		0.395729	0.21983		0.8384
0.0611342	0.0612617		0.0536082	0.227305		0.635497	0.50291		0.405199
0.0538816	0.0441757		0.146022	0.71485		0.260793	0.314775		0.133635
0.0422901	0.0485773		0.0680455	0.630793		0.112726	0.300599		0.646329
0.0497416	0.0377003		0.242186	0.55205		0.317821	0.19586		0.217204
0.063501	0.040502		0.999853	0.995595		0.353001	0.290565		0.788563
0.0357348	0.0396085		0.171002	0.67425		0.107792	0.277126		0.861021
0.056827	0.197258		0.248196	0.424259		0.707776	0.264058		0.467023
0.0453169	0.0366407		0.0724631	0.121494		0.288371	0.268273		0.727388
0.0441327	0.0344012		0.0817035	0.53706		0.594516	0.213347		0.290502
0.032455	0.0601639		0.367999	0.908302		0.162935	0.284495		0.30419
0.0518206	0.051006		0.0403405	0.0558528		0.704225	0.28483		0.890354
0.0305865	0.049511		0.0990294	0.307887		0.46754	0.594775		0.391215
0.046952	0.0332062		0.180826	0.827776		0.148399	0.395785		0.985016
0.0438626	0.0901		0.0802273	0.123431		0.712534	0.194749		0.596676
0.05895	0.130248		0.219982	0.413895		0.999984	0.345207		0.34403
0.0675987	0.0361151		0.109741	0.384917		0.704075	0.351069		0.999751
0.112049	0.0381922		0.0497206	0.158281		0.394353	0.291868		0.58953
0.0819919	0.0913306		0.079255	0.813466		0.193189	0.257567		0.322002
0.0538926	0.0989589		0.186767	0.181662		0.0576622	0.208755		0.912962
0.0506933	0.040187		0.173456	0.238603		0.438079	0.249974		0.267184
0.0439758	0.0346052		0.0693154	0.311286		0.375823	0.462684		0.144995
0.054925	0.0298068		0.182335	0.290995		0.103706	0.183241		0.359042
0.0409948	0.270051		0.0688447	0.991853		0.607207	0.468617		0.559665
0.0553649	0.027195		0.169033	0.102796		0.314197	0.170869		0.703526
0.0321427	0.0485763		0.0590152	0.74791		0.257397	0.162082		0.827495
0.0436787	0.041377		0.223402	0.876375		0.56334	0.182485		0.33577
0.0362297	0.153536		0.194305	0.221921		0.603443	0.288604		0.864575
0.0660216	0.139164		0.0560963	0.595883		0.365376	0.259823		0.238079
0.0377508	0.0424936		0.0513381	0.690112		0.28444	0.365415		0.413619
0.0348433	0.0622248		0.0865025	0.726951		0.374371	0.276048		0.223722
0.0395685	0.109776		0.117206	0.295462		0.657349	0.29333		0.40202
0.0329103	0.0334978		0.0770769	0.152373		0.717675	0.228057		0.420139
0.0679046	0.0570296		0.0497505	0.920426		0.721521	0.322395		0.999418
0.0739271	0.0556769		0.0318167	0.493838		0.787812	0.370515		0.720087
0.0245325	0.0365556		0.359074	0.0804584		0.481285	0.361953		0.147359
0.0562243	0.0548808		0.728486	0.0898804		0.28182	0.26898		0.466543
0.0436516	0.0535903		0.176741	0.33671		0.647998	0.246186		0.296652
0.082988	0.193566		0.311224	0.205434		0.656565	0.224958		0.567581
0.0587398	0.0542788		0.0969341	0.148732		0.57402	0.243398		0.635953
0.0379034	0.0481058		0.179877	0.124237		0.232552	0.480903		0.696733
0.0666849	0.0489821		0.550513	0.997081		0.0788709	0.472428		0.512163
0.073157	0.0334285		0.128634	0.682038		0.0774637	0.144333		0.683045
0.0994663	0.0532497		0.45174	0.27047			0.179284		0.987451
0.0682044	0.115555		0.0703182	0.207981			0.288598		0.279466
0.0889632	0.0465309		0.153001	0.0732789			0.274134		0.63637
0.0420326	0.051485		0.181144	0.352565			0.260058		0.695587
0.1058	0.0811461		0.65276	0.164577			0.326416		0.537628
0.08849	0.0685715		0.730366	0.537549			0.295924		0.0896765
0.0481817	0.0354157		0.0454339	0.579207			0.305362		0.350613
0.0381387	0.0588938		0.187333	0.214975			0.251347		0.603458
0.0310161	0.501507		0.147082	0.198967			0.16555		0.454148
0.0278953	0.0461006		0.210884	0.320996			0.207697		0.308795
0.0370544	0.0596945		0.0463866	0.379365			0.255413		0.190598
0.0433001	0.0383732		0.172476	0.981079			0.138023		0.505811
0.038588	0.060613		0.152109	0.242861			0.331499		0.559192
0.0891795	0.0659712		0.0636761	0.620898			0.25694		0.172263
0.033146	0.0368667		0.88101	0.129535			0.23061		0.105443
0.0543006	0.162233		0.230765	0.998867			0.205433		0.350219
0.0365201	0.05159		0.569936	0.0897829			0.192942		0.343373
0.0721103	0.0392167		0.325298	0.312413			0.445086		0.437659
0.0392884	0.634151		0.225877	0.597538			0.283897		0.422851
0.0422807	0.0464432		0.154815	0.494093			0.203176		0.27793
0.0542528	0.14367		0.0479667	0.23709			0.264393		0.356402
0.0403019	0.0367955		0.223961	0.504618			0.271039		0.54026
0.0359855	0.587992		0.0979006	0.923876			0.288866		0.557558
0.0758569	0.0495141		0.0459408	0.275635			0.468176		0.122057
0.0350714	0.0354448		0.0476331	0.579576			0.267011		0.10884
0.0431337	0.0390242		0.827238	0.751152			0.407354		0.623209
0.0355136	0.0577186		0.118172	0.202545			0.2755		0.296944
0.0462402	0.0435308		0.0829855	0.203979			0.174503		0.999385
0.0499897	0.0888865		0.505718	0.844213			0.177336		0.838363
0.0354161	0.0480703		0.0822931	0.120436			0.433998		0.0988982
0.039352	0.0419492		0.535075	0.898282			0.237992		0.173389
0.0291178	0.127592		0.236443	0.285976			0.259416		0.474572
0.0392401	0.0321412		0.592145	0.310076			0.504684		0.69874
0.072468	0.0741776		0.0636693	0.0866195			0.483577		0.570589
0.0436694	0.0453542		0.0634775	0.819642			0.257483		0.0876336
0.0503269	0.264138		0.131376	0.99384			0.444967		0.171416
0.0429806	0.0530623		0.0755181	0.361592			0.474602		0.998349
0.0403693	0.0610597		0.49427	0.683498			0.52165		0.73615
0.0408669	0.0959474		0.24637	0.553531			0.157157		0.725079
0.0570264	0.0673114		0.139618	0.207478			0.200369		0.963081
0.0293698	0.0302921		0.0680574	0.198745			0.229591		0.161991
0.0441811	0.0441304		0.112199	0.998138			0.224438		0.232876
0.0461926	0.0863223		0.0725889	0.128267			0.205437		0.806807
0.0924068	0.0486515		0.0642436	0.0749315			0.54686		0.539945
0.0462591	0.0315039		0.293922	0.364401			0.201003		0.949245
0.0499795	0.0520824		0.0596589	0.275157			0.36712		0.580528
0.0554639	0.0497814		0.376476	0.259368			0.468141		0.312383
0.0446272	0.137547		0.149231	0.337242			0.344009		0.513203
0.0412016	0.339086		0.17967	0.73017			0.344888		0.642079
0.0801103	0.0735231		0.0629422	0.47687			0.184155		0.323922
0.0456591	0.0630668		0.0694125	0.945339			0.20263		0.965109
0.0695221	0.0443337		0.303825	0.827091			0.246708		0.735986
0.0676245	0.0587617		0.162988	0.977862			0.388404		0.0937565
0.0581364	0.0900561		0.0840401	0.208819			0.157972		0.591293
0.0498552	0.0393304		0.153121	0.720879			0.244647		0.669112
0.0670709	0.0333222		0.0663037	0.206926			0.357419		0.888233
0.0671721	0.0462322		0.146869	0.580111			0.368026		0.195668
0.0703132	0.103062		0.0594543	0.117077			0.625755		0.902296
0.0438929	0.0844279		0.0483946	0.0685159			0.181226		0.22147
0.0668733	0.0415707		0.0432832	0.392501			0.489099		0.193629
0.0584793	0.0425211		0.0789995	0.261791			0.145329		0.591643
0.0468046	0.225792		0.188436	0.784325			0.286863		0.4274
0.0373124	0.0333777		0.063864	0.783669			0.161196		0.144423
0.0366855	0.0487465		0.0677394	0.13694			0.4197		0.235746
0.112941	0.0625325		0.0778334	0.848117			0.64576		0.887417
0.0903496	0.0510712		0.152782	0.119744			0.235831		0.222816
0.0414298	0.0383423		0.836478	0.989245			0.167011		0.763057
0.0427275	0.0250547		0.194606	0.152967			0.444603		0.447866
0.0421643	0.0666214		0.0781853	0.403771			0.222263		0.125214
0.0748598	0.0382764		0.0925943	0.177387			0.258964		0.462174
0.049505	0.102052		0.941441	0.491472			0.156707		0.725747
0.0584914	0.0413722		0.037152	0.491409			0.201713		0.249923
0.0541738	0.0778375		0.125036	0.108769			0.224336		0.136881
0.0484586	0.059815		0.197181	0.38811			0.29323		0.724466
0.0333434	0.0490139		0.052275	0.313616			0.328044		0.594361
0.0422121	0.0601768		0.135086	0.793333			0.199691		0.26011
0.0344652	0.0744768		0.0805854	0.152712			0.150203		0.99636
0.041025	0.0719571		0.114426	0.661575			0.248578		0.860325
0.0331246	0.0478304		0.0599703	0.230087			0.201084		0.338714
0.0603601	0.0604479		0.623196	0.999798			0.427153		0.500839
0.0323681	0.0572911		0.234587	0.279315			0.267894		0.229452
0.0524524	0.0407562		0.0703858	0.383255			0.317371		0.907115
0.0453446	0.0694113		0.0837508	0.994791			0.197672		0.768606
0.0523365	0.0752239		0.0587056	0.161905			0.213382		0.379363
0.052793	0.077944		0.144051	0.230734			0.25699		0.812998
0.0299806	0.0661733		0.730846	0.0970879			0.397366		0.246111
0.0325254	0.0400747		0.0320655	0.854815			0.237214		0.511982
0.0764339	0.0705679		0.0871602	0.0998692			0.450828		0.28871
0.0484472	0.0426044		0.113848	0.14332			0.177006		0.121324
0.0329411	0.0350446		0.155691	0.0395813			0.263227		0.430852
0.0421332	0.0443224		0.0590298	0.687609			0.518311		0.26822
0.0707136	0.0304582		0.273656	0.0975572			0.209034		0.112267
0.0428859	0.049918		0.0858209	0.233236			0.293206		0.807286
0.0619479	0.0448347		0.0919795	0.133113			0.614986		0.306495
0.038344	0.0457662		0.149605	0.0749629			0.324432		0.580248
0.0304858	0.0424255		0.118137	0.153575			0.345421		0.610214
0.0532153	0.0407963		0.0498413	0.956638			0.44498		0.833198
0.0288396	0.0588684		0.0894855	0.832148			0.547577		0.114282
0.0316386	0.0876806		0.087996	0.252777			0.505238		0.347141
0.0396792	0.0369346		0.187571	0.710957			0.194589		0.597077
0.0411408	0.0280198		0.267838	0.679947			0.481344		0.307548
0.0444897	0.0356253		0.0605743	0.178921			0.175721		0.132799
0.035153	0.287641		0.460891	0.910847			0.37689		0.989838
0.0648931	0.0557937		0.133557	0.502773			0.216504		0.853671
0.0439556	0.0641832		0.11274	0.408162			0.140928		0.918082
0.05227	0.0509033		0.148727	0.423488			0.240607		0.992885
0.0484088	0.20725		0.0706264	0.139511			0.2736		0.436934
0.0459048	0.0347867		0.0745882	0.233975			0.189046		0.999496
0.0649109	0.0333554		0.0692768	0.156093			0.463126		0.208835
0.0621191	0.0375943		0.130493	0.11396			0.288551		0.30666
0.0369704	0.0495718		0.0670765	0.618932			0.178857		0.839058
0.0623193	0.0459454		0.0644785	0.197831			0.235782		0.999844
0.0304624	0.0346658		0.0541569	0.999224			0.342703		0.74439
0.063268	0.0645706		0.114989	0.900657			0.485425		0.411884
0.0630453	0.0372244		0.182237	0.971428			0.259098		0.145444
0.0632112	0.109459		0.0431716	0.282147			0.202713		0.14596
0.112207	0.14106		0.100462	0.162542			0.203471		0.982135
0.0438658	0.0362136		0.148865	0.843879			0.414323		0.748104
0.0563159	0.066887		0.672804	0.215442			0.255289		0.360966
0.0627062	0.0420687		0.11468	0.0665811			0.470434		0.999284
0.0312424	0.0367916		0.751479	0.129668			0.463783		0.885695
0.0528545	0.0452523		0.820993	0.0813102			0.306417		0.222968
0.0709465	0.0349383		0.537282	0.165454			0.300435		0.761681
0.0465651	0.0350573		0.152807	0.553531			0.25995		0.516106
0.0806748	0.0992194		0.210947	0.359565			0.17046		0.418915
0.0516514	0.0820465		0.0731686	0.257527			0.292018		0.195399
0.0712814	0.0420679		0.061479	0.0863478			0.329211		0.949845
0.0456647	0.0752435		0.170165	0.591129			0.149955		0.292307
0.0273751	0.141645		0.536337	0.295058			0.401772		0.972109
0.0388086	0.0959026		0.0859227	0.0784482			0.194571		0.874476
0.0363612	0.0310303		0.110422	0.807006			0.509729		0.900966
0.0758851	0.192721		0.678784	0.449592			0.285041		0.756152
0.0796859	0.0669324		0.134297	0.64752			0.318041		0.228248
0.0711403	0.050097		0.22797	0.0588642			0.499448		0.525981
0.085652	0.136351		0.0767856	0.497776			0.163675		0.397198
0.0333033	0.0387815		0.0993199	0.164457			0.416073		0.794973
0.054373	0.740024		0.0518746	0.681496			0.256204		0.671376
0.036581	0.0693877		0.0816036	0.348283			0.37069		0.899099
0.0426888	0.439076		0.0800477	0.139168			0.369486		0.425366
0.0969214	0.0522731		0.17987	0.807715			0.536863		0.184136
0.0958608	0.0439995		0.847038	0.725174			0.152383		0.903942
0.0342675	0.0396875		0.29161	0.111662			0.401986		0.921886
0.0373276	0.0372076		0.161316	0.318931			0.540705		0.634352
0.0647904	0.103993		0.0986126	0.0960694			0.46688		0.0771821
0.037866	0.0400274		0.0687573	0.804824			0.273252		0.352554
0.0723441	0.241726		0.42254	0.438019			0.46021		0.99998
0.104641	0.0448084		0.304585	0.575769			0.350448		0.115773
0.04744	0.116611		0.0418406	0.823976			0.447231		0.782713
0.0513058	0.0553294		0.226948	0.158898			0.400845		0.90839
0.0428338	0.0341485		0.069145	0.95963			0.364488		0.654142
0.0559507	0.298397		0.412292	0.329234			0.48263		0.375202
0.0465134	0.0930927		0.252332	0.431994			0.28706		0.501598
0.0460795	0.0433551		0.0764899	0.244679			0.209211		0.945729
0.0599835	0.0367824		0.0822954	0.532958			0.385782		0.578566
0.0639621	0.0395621		0.507858	0.0666353			0.18236		0.665017
0.0340678	0.0639213		0.0708363	0.808707			0.257464		0.930892
0.0779063	0.0322806		0.0742038	0.996129			0.295862		0.599001
0.0741707	0.036512		0.184946	0.612991			0.20889		0.477218
0.0482013	0.0499201		0.064606	0.604298			0.204373		0.510484
0.0372413	0.0374922		0.0841659	0.79584			0.131999		0.779647
0.0380339	0.0531103		0.0598481	0.478832			0.18451		0.162605
0.0851421	0.105516		0.138049	0.0624605			0.161446		0.152712
0.0641764	0.0351694		0.0483546	0.983976			0.364576		0.0806999
0.0742385	0.038302		0.246817	0.282722			0.242258		0.241351
0.0633207	0.0723293		0.041396	0.112513			0.525781		0.735557
0.0738568	0.093963		0.0546755	0.0872396			0.295818		0.652422
0.044472	0.0460794		0.0502381	0.588456			0.488377		0.702106
0.0546318	0.0638578		0.045192	0.215691			0.25591		0.170572
0.0402598	0.0448444		0.275291	0.307558			0.432849		0.351558
0.0461253	0.0650056		0.33186	0.176738			0.287617		0.887287
0.0379425	0.0443463		0.998446	0.122853			0.241377		0.179557
0.0411999	0.0494603		0.147492	0.567284			0.477829		0.625457
0.040523	0.0594391		0.166137	0.779702			0.38381		0.850342
0.0364703	0.030735		0.0572463	0.99799			0.225676		0.587804
0.0466282	0.0501439		0.175114	0.0748492			0.197678		0.385767
0.0763084	0.0330466		0.0851843	0.298936			0.445772		0.389286
0.0371791	0.0395553		0.203452	0.667229			0.492811		0.994299
0.0560302	0.0972261		0.165805	0.6593			0.264409		0.692107
0.0398701	0.0778375		0.235663	0.0849237			0.239179		0.337117
0.0360927	0.974266		0.0709713	0.845131			0.172331		0.497573
0.0494507	0.0319828		0.0852718	0.0780503			0.387089		0.379052
0.043911	0.0516783		0.0829593	0.537549			0.217114		0.393512
0.0622058	0.0467059		0.0556908	0.184354			0.157874		0.999971
0.0358596	0.0408235		0.069105	0.185536			0.551473		0.124189
0.0586003	0.292675		0.074725	0.139784			0.143405		0.784018
0.0549292	0.0657362		0.0690311	0.845434			0.515992		0.79087
0.100405	0.0454023		0.860013	0.493316			0.202401		0.323825
0.0280776	0.0304236		0.0742552	0.414154			0.438901		0.227788
0.0834764	0.0619322		0.318852	0.896163			0.159991		0.567816
0.0354205	0.0546047		0.255584	0.338345			0.331609		0.19494
0.0352979	0.0906815		0.0586137	0.203337			0.153253		0.399861
0.047514	0.0409365		0.0631442	0.303036			0.289371		0.945739
0.0481875	0.0587058		0.340786	0.97365			0.174176		0.307789
0.051633	0.0480441		0.0658902	0.121882			0.211753		0.986362
0.0364511	0.0633892		0.150951	0.283982			0.361585		0.633349
0.0522576	0.636071		0.0684641	0.936133			0.514306		0.374648
0.0365873	0.0708577		0.0918181	0.760748			0.524689		0.0880533
0.039508	0.0474269		0.245829	0.227731			0.312713		0.812706
0.0597394	0.197707		0.151621	0.21022			0.24896		0.493495
0.0439465	0.0431166		0.0735918	0.885788			0.386451		0.697714
0.0584316	0.0414096		0.294518	0.825339			0.415198		0.710236
0.0584695	0.467856		0.207926	0.322684			0.413056		0.586366
0.0454533	0.0798868		0.929576	0.574696			0.363388		0.461672
0.054782	0.0583826		0.13675	0.0636554			0.432964		0.910474
0.0561879	0.0428363		0.0926025	0.727397			0.164974		0.576981
0.0869709	0.0460841		0.0509361	0.542748			0.172367		0.687158
0.0455726	0.0328234		0.0869669	0.520158			0.197943		0.952323
0.0461896	0.0558387		0.0514203	0.9214			0.29036		0.347435
0.0352995	0.0494551		0.215691	0.202011			0.280908		0.374139
0.0266938	0.0452749		0.0455904	0.809326			0.365993		0.466864
0.0316345	0.058673		0.0559613	0.254571			0.330138		0.305652
0.0586629	0.0427249		0.0538218	0.424423			0.19577		0.978303
0.0838776	0.0739062		0.0666117	0.511654			0.176074		0.526995
0.0357906	0.060703		0.133901	0.330791			0.216901		0.668207
0.0926785	0.0354905		0.661729	0.0898724			0.277516		0.118602
0.0801645	0.0809847		0.153005	0.144303			0.180238		0.873098
0.0374622	0.0674718		0.500904	0.152015			0.329752		0.450123
0.0364395	0.05138		0.0910878	0.683593			0.242487		0.97007
0.0505385	0.158337		0.0871976	0.521301			0.489672		0.599452
0.0487316	0.051983		0.105202	0.229625			0.567095		0.0569641
0.0393156	0.0266129		0.133202	0.054822			0.242921		0.255531
0.0425766	0.0992533		0.28479	0.702332			0.202237		0.677142
0.115747	0.0839245		0.0419912	0.310564			0.466706		0.230968
0.0671652	0.0778984		0.0837921	0.176783			0.469459		0.274376
0.0593132	0.0363764		0.0615276	0.0737689			0.166184		0.224109
0.051145	0.0820426		0.0779448	0.742792			0.219921		0.957648
0.0571565	0.272775		0.513496	0.815316			0.316666		0.179642
0.0567043	0.0474774		0.118691	0.471738			0.516722		0.849304
0.0909409	0.159999		0.471631	0.21437			0.221937		0.959418
0.0659649	0.0496417		0.368682	0.299641			0.216526		0.780552
0.0393119	0.0336957		0.236263	0.110165			0.2693		0.411077
0.0402992	0.0360652		0.19063	0.153985			0.227504		0.720966
0.0519163	0.0254368		0.146295	0.841253			0.237765		0.841398
0.0627312	0.0522112		0.0424118	0.298334			0.249756		0.67998
0.0625641	0.025287		0.912228	0.25876			0.166019		0.233064
0.0411228	0.0389315		0.0843992	0.165448			0.247866		0.493651
0.0616165	0.0774752		0.470471	0.352723			0.151751		0.136231
0.0653693	0.114222		0.0648941	0.929732			0.269933		0.85873
0.0788552	0.0352895		0.611117	0.136071			0.332911		0.298944
0.0593489	0.0793143		0.091941	0.065264			0.515121		0.989829
0.0376162	0.0427659		0.246142	0.644773			0.3055		0.583218
0.0379076	0.063771		0.0586593	0.303202			0.298773		0.196733
0.0537698	0.0634892		0.865043	0.351046			0.293496		0.615037
0.0709321	0.0417014		0.0620585	0.4347			0.264676		0.433603
0.0705433	0.0696097		0.0618134	0.996096			0.38521		0.742651
0.029478	0.0635323		0.0675971	0.151694			0.286573		0.456031
0.0380889	0.116096		0.071124	0.154576			0.194983		0.848535
0.0705556	0.0404905		0.0802214	0.955154			0.284009		0.846038
0.0262787	0.0689808		0.104004	0.123097			0.450766		0.285683
0.107942	0.0531852		0.105873	0.958306			0.181567		0.471772
0.0778084	0.50476		0.16848	0.440517			0.223373		0.862648
0.0460029	0.0628375		0.0712068	0.0754381			0.432963		0.372004
0.0276763	0.0406404		0.0686479	0.123087			0.424424		0.995154
0.0305184	0.0429952		0.267103	0.165959			0.498415		0.314281
0.031284	0.0341779		0.430691	0.155821			0.172911		0.559665
0.0560631	0.157605		0.07458	0.318971			0.224505		0.947711
0.0324401	0.120034		0.143445	0.387589			0.2184		0.430466
0.0531514	0.109121		0.630601	0.148693			0.256357		0.999973
0.0411685	0.106374		0.148674	0.124275			0.232921		0.37947
0.0725448	0.0574069		0.0972497	0.122989			0.16272		0.308417
0.0557229	0.0420077		0.0549099	0.418802			0.458396		0.364284
0.0562069	0.0630941		0.0600112	0.375626			0.220373		0.108819
0.080352	0.0349974		0.188741	0.751234			0.512562		0.483343
0.0824761	0.0276735		0.990239	0.108635			0.223342		0.832296
0.0326307	0.038263		0.0482675	0.292387			0.202009		0.264306
0.0361961	0.064096		0.0787111	0.832764			0.437884		0.27071
0.0449111	0.177502		0.0479972	0.538295			0.420692		0.199839
0.0546474	0.0657501		0.0997188	0.100802			0.20306		0.999679
0.0528665	0.0376707		0.148365	0.429256			0.199603		0.435078
0.0776441	0.0513844		0.219596	0.308183			0.349028		0.177075
0.0808677	0.0420656		0.0873491	0.91843			0.45113		0.412084
0.0410792	0.0378202		0.187552	0.164932			0.178449		0.964897
0.0319093	0.624235		0.125593	0.161894			0.433135		0.254057
0.110936	0.17882		0.923767	0.443242			0.135131		0.434073
0.0301812	0.0427754		0.0712191	0.838842			0.204722		0.506065
0.0609017	0.99867		0.073323	0.226971			0.142978		0.414067
0.0406958	0.102576		0.249384	0.906142			0.327154		0.417738
0.0298273	0.0443928		0.0356388	0.0581008			0.240252		0.773684
0.0323661	0.265214		0.115931	0.139608			0.206826		0.859631
0.0438113	0.0470979		0.392269	0.178248			0.183368		0.995747
0.0385059	0.0400615		0.048045	0.753395			0.575428		0.350294
0.0499008	0.0434546		0.131899	0.375769			0.250476		0.437158
0.0398357	0.035727		0.0885476	0.936028			0.2256		0.665937
0.0571225	0.0869022		0.0946904	0.0537984			0.327176		0.192884
0.0404136	0.0424678		0.175209	0.583885			0.508737		0.283719
0.104788	0.0371552		0.999997	0.749781			0.558165		0.996963
0.0487266	0.0722487		0.331866	0.867539			0.558516		0.361201
0.0435271	0.0397845		0.232329	0.86316			0.373462		0.575324
0.0366315	0.0617271		0.0994424	0.605527			0.416858		0.819113
0.0287893	0.0654745		0.0744493	0.988068			0.478794		0.576375
0.0435762	0.137076		0.0599146	0.999819			0.135087		0.30693
0.0676305	0.0707609		0.0740807	0.140083			0.264726		0.33147
0.0572172	0.0499923		0.310342	0.0706274			0.18573		0.99299
0.0257173	0.0441781		0.829079	0.332953			0.378605		0.96668
0.0527271	0.0380462		0.13245	0.139883			0.1713		0.803757
0.0413428	0.0865334		0.247556	0.282948			0.271864		0.998122
0.0314424	0.0733736		0.066096	0.226845			0.162834		0.241144
0.0611909	0.061756		0.0593808	0.995373			0.406978		0.256542
0.0424879	0.0314831		0.128811	0.140037			0.243007		0.395051
0.0339308	0.0563425		0.0937939	0.214767			0.174911		0.681672
0.0460679	0.0358614		0.128137	0.489052			0.31308		0.590779
0.0737891	0.0593929		0.0481519	0.440663			0.248163		0.542656
0.0348512	0.0433098		0.0425211	0.531153			0.17882		0.25753
0.0353603	0.073098		0.131719	0.131794			0.208886		0.513102
0.0521318	0.0554977		0.112979	0.886567			0.462862		0.945734
0.0367363	0.0652656		0.191793	0.975806			0.344479		0.953398
0.0618307	0.426137		0.0971043	0.0634308			0.291338		0.396448
0.0301824	0.0764403		0.0921494	0.855921			0.575923		0.109759
0.0687126	0.0641707		0.755893	0.0938855			0.521872		0.463676
0.0974283	0.0446031		0.0515647	0.335304			0.273999		0.999433
0.066641	0.0697864		0.472163	0.141918			0.365504		0.677142
0.0320745	0.0429154		0.103413	0.29001			0.45224		0.394632
0.0455004	0.0417037		0.0455831	0.283315			0.432685		0.937927
0.066653	0.0416206		0.658596	0.154184			0.267977		0.41168
0.0959877	0.107692		0.166349				0.401755		0.560646
0.0521018	0.0317588		0.932624				0.179669		0.926705
0.0579313	0.0388807		0.087999				0.288882		0.641442
0.0801572	0.0606556		0.0862529				0.17792		0.542489
0.0351903	0.0622907		0.643095				0.229671		0.284057
0.111473	0.0849668		0.13167				0.457934		0.59231
0.0463539	0.0513335		0.0797974				0.178904		0.62088
0.0490844	0.0639994		0.114627				0.258442		0.362936
0.0310256	0.0859929		0.098993				0.111647		0.8602
0.0431518	0.0393652		0.113686				0.563719		0.340848
0.03707	0.0313303		0.127826				0.379222		0.853719
0.0387708	0.0542194		0.241569				0.12955		0.773726
0.0381693	0.040576		0.0823436				0.134181		0.800442
0.0282103	0.060988		0.067407				0.40047		0.657912
0.0311465	0.0346968		0.0565021				0.293021		0.793067
0.0374214	0.0765602		0.20613				0.383048		0.424371
0.0515067	0.0501068		0.99941				0.182313		0.556688
0.0555804	0.0422695		0.0505945				0.259483		0.515714
0.0473458	0.0487113		0.074356				0.231647		0.727565
0.0361647	0.0443797		0.101541				0.443635		0.478877
0.0370323	0.0490884		0.110251				0.327568		0.648621
0.0767528	0.0335479		0.0611017				0.233315		0.404868
0.0300805	0.0308877		0.0825955				0.578938		0.154684
0.0544843	0.0311517		0.0870227				0.572069		0.106333
0.0721843	0.0705999		0.0619766				0.28095		0.437368
0.0724932	0.0726824		0.459528				0.208268		0.654227
0.0612884	0.0584001		0.0727084				0.121457		0.98276
0.0466322	0.0380548		0.075108				0.578739		0.498256
0.0390554	0.0393134		0.199128				0.210067		0.951594
0.086121	0.0388781		0.0681075				0.217662		0.798829
0.0627423	0.0587714		0.0897754				0.268109		0.986564
0.0561653	0.0588412		0.998994				0.548087		0.180062
0.0649599	0.0534704		0.0588977				0.228589		0.603306
0.0808654	0.0266139		0.940228				0.172971		0.431107
0.0454977	0.0305987		0.0553642				0.591975		0.501001
0.0502362	0.0361317		0.118921				0.20337		0.470427
0.0485351	0.0470753		0.117972				0.627711		0.508821
0.034017	0.0442877		0.0439599				0.49881		0.764518
0.0420707	0.0424016		0.595964				0.286253		0.537613
0.0339999	0.0665902		0.0747088				0.48273		0.165749
0.0996854	0.0563018		0.0903669				0.234176		0.997965
0.0646984	0.0416153		0.324383				0.171788		0.0833752
0.0399711	0.130382		0.723352				0.538907		0.499008
0.0375058	0.0486514		0.0647672				0.217355		0.96963
0.0525159	0.0568649		0.0611785				0.148275		0.976697
0.0901065	0.0596673		0.120158				0.428924		0.209785
0.0932881	0.15648		0.769214				0.244722		0.934087
0.0475899	0.0428069		0.0487804				0.46346		0.864697
0.0461858	0.0624046		0.0950256				0.352508		0.423109
0.0651567	0.0620011		0.10206				0.174383		0.243043
0.0391158	0.0536785		0.0821846				0.59085		0.708372
0.0415921	0.0724047		0.156438				0.353868		0.572175
0.0355555	0.0469344		0.064077				0.26206		0.12593
0.0412319	0.0333372		0.10661				0.227072		0.536852
0.036493	0.177612		0.254145				0.152822		0.635663
0.0332028	0.0413721		0.610198				0.246272		0.354351
0.0442212	0.0434235		0.998286				0.220393		0.511234
0.0406435	0.0406629		0.0838561				0.207255		0.277687
0.0300618	0.0350072		0.99465				0.425416		0.234894
0.11257	0.0790127		0.463376				0.329886		0.153701
0.100544	0.0246718		0.0542119				0.364235		0.768534
0.0660124	0.150664		0.809618				0.138298		0.331793
0.0580353	0.0345899		0.330537				0.536378		0.610561
0.0571355	0.0604568		0.0698068				0.227071		0.300438
0.0441723	0.0578877		0.177302				0.364524		0.370315
0.0363949	0.0305971		0.999997				0.373006		0.47909
0.113419	0.0300171		0.155875				0.188879		0.591785
0.0549648	0.0506868		0.34613				0.166433		0.251374
0.0342144	0.0403448		0.105951				0.211197		0.769168
0.0363416	0.30713		0.105094				0.422011		0.420657
0.0596133	0.0775752		0.0866455				0.22652		0.337686
0.0486209	0.148539		0.0896031				0.481732		0.743197
0.0778238	0.0363859		0.094093				0.148024		0.111147
0.0305782	0.0498971		0.073244				0.25172		0.998131
0.062125	0.0691012		0.153089				0.160576		0.807811
0.0670275	0.0758287		0.03979				0.366081		0.224887
0.0420004	0.950065		0.0844414				0.479468		0.752391
0.0470566	0.0348489		0.100296				0.301935		0.120166
0.0324407	0.114728		0.43286				0.318493		0.261419
0.0612883	0.0404066		0.0703138				0.188645		0.200425
0.0334078	0.0553379		0.550884				0.126976		0.958292
0.0586598	0.107969		0.108745				0.420179		0.447788
0.0578315	0.036991		0.306677				0.450836		0.984993
0.106095	0.0460771		0.509921				0.286421		0.214041
0.0536146	0.0852054		0.0566116				0.405161		0.275722
0.0591668	0.0376121		0.0444111				0.294084		0.412363
0.070203	0.0657782		0.999754				0.33783		0.609722
0.0428718	0.0497481		0.164691				0.22616		0.855545
0.0456178	0.0397137		0.0382624				0.132887		0.591859
0.0349478	0.0548816		0.143185				0.475065		0.685435
0.0671403	0.0442709		0.213065				0.208923		0.958723
0.0650896	0.32232		0.0945269				0.566563		0.246033
0.0299562	0.052976		0.49212				0.247629		0.510691
0.0785755	0.119392		0.0565152				0.561142		0.194323
0.0399814	0.0395606		0.0714493				0.445508		0.150373
0.065398	0.0405617		0.188827				0.2003		0.721751
0.0366573	0.035768		0.139028				0.321731		0.157842
0.0630633	0.13622		0.14833				0.376713		0.413323
0.033732	0.0342208		0.487384				0.294747		0.729655
0.0362996	0.171414		0.0803362				0.219867		0.943787
0.056098	0.0389442		0.226292				0.351376		0.527283
0.0485368	0.0745649		0.819645				0.160112		0.292799
0.0422143	0.178717		0.065332				0.446231		0.506374
0.0278189	0.0436659		0.104639				0.251009		0.966042
0.0831677	0.0387457		0.231709				0.521276		0.399041
0.0382107	0.0498551		0.147245				0.540641		0.228333
0.0442839	0.0710375		0.189694				0.360275		0.969372
0.0412979	0.0423544		0.350338				0.262597		0.49128
0.0308815	0.059469		0.0884594				0.160501		0.769592
0.0613601	0.0448163		0.0488909				0.229096		0.352207
0.0530415	0.0761919		0.141334				0.402895		0.375981
0.0409551	0.0518127		0.103142				0.624458		0.686924
0.038278	0.0631997		0.116458				0.194865		0.387635
0.0472278	0.943375		0.282822				0.150329		0.209499
0.0523942	0.0558037		0.998177				0.277902		0.128031
0.0653003	0.0714566		0.643234				0.469136		0.69676
0.0560299	0.0497648		0.0818293				0.142693		0.753026
0.0492971	0.0511397		0.258981				0.284439		0.124136
0.0585291	0.0660455		0.741328				0.286543		0.591983
0.0508122	0.0703895		0.0740655				0.281812		0.669348
0.0391213	0.0406134		0.0555446				0.246409		0.249894
0.0478621	0.0361224		0.484796				0.24846		0.197533
0.0499765	0.0364785		0.118002				0.209184		0.215946
0.0319995	0.436901		0.107312				0.521895		0.343629
0.0249164	0.0359342		0.0862136				0.518736		0.99598
0.0441411	0.267755		0.270137				0.293283		0.994653
0.0500639	0.3811		0.129716				0.281869		0.258816
0.108856	0.185082		0.0867503				0.196235		0.927981
0.029261	0.0672931		0.0925467				0.381422		0.987408
0.0412014	0.0531158		0.184816				0.170648		0.416645
0.056222	0.0773763		0.109369				0.1836		0.297817
0.0315929	0.0523587		0.152862				0.357957		0.569815
0.0445587	0.0734347		0.0672934				0.228314		0.523058
0.0456213	0.0525041		0.148594				0.573108		0.500125
0.0674679	0.0407574		0.376273				0.207316		0.350637
0.0935784	0.0762708		0.165284				0.229193		0.700921
0.0512904	0.0463044		0.851461				0.232976		0.44064
0.0393837	0.0602695		0.0603456				0.173158		0.534555
0.0380708	0.0625863		0.082108				0.167485		0.581506
0.0363517	0.0418085		0.0661432				0.195908		0.113473
0.0334821	0.0482716		0.110499				0.155638		0.212406
0.0464933	0.0600637		0.326451				0.141044		0.604621
0.0667838	0.0434908		0.0532041				0.177885		0.99173
0.0479427	0.062706		0.112695				0.418984		0.332265
0.0381743	0.0349851		0.0548634				0.520666		0.433302
0.0382579	0.0439152		0.177897				0.5409		0.156396
0.0420361	0.0795154		0.0805928				0.186231		0.889992
0.0361838	0.319582		0.99917				0.204523		0.441015
0.0373508	0.0880044		0.0895292				0.301794		0.973288
0.033229	0.0441922		0.0760906				0.202672		0.527615
0.0439881	0.0533629		0.0785064				0.232145		0.23775
0.100681	0.0340014		0.116019				0.254587		0.827284
0.0374977	0.0391554		0.151022				0.242411		0.681995
0.115117	0.0414578		0.0892511				0.237508		0.687559
0.0322637	0.0622014		0.0471454				0.25617		0.954101
0.0515309	0.0416396		0.0466684				0.141386		0.789765
0.048905	0.0920279		0.307888				0.154599		0.553989
0.0360988	0.0528411		0.0877045				0.195106		0.716984
0.0610738	0.0434697		0.202969				0.463459		0.251121
0.0677872	0.0500375		0.996604				0.580505		0.967055
0.0512192	0.0581712		0.198103				0.339624		0.317705
0.0940882	0.0454758		0.106374				0.588105		0.81433
0.030214	0.0763656		0.153987				0.40493		0.417131
0.044863	0.0560576		0.0582898				0.314926		0.998192
0.0484565	0.148625		0.862678				0.203704		0.482991
0.0430032	0.0346175		0.0675213				0.358221		0.289234
0.0314629	0.0328656		0.0963215				0.234449		0.858288
0.049748	0.0671598		0.0640162				0.279492		0.279443
0.0538004	0.0376448		0.41922				0.500109		0.132813
0.0763926	0.137119		0.0744649				0.540945		0.919897
0.0706066	0.0409266		0.0354969				0.589385		0.998194
0.0567205	0.0566464		0.0627288				0.57063		0.72747
0.0390949	0.0984396		0.425766				0.469006		0.837937
0.065701	0.0465236		0.0968533				0.124374		0.748444
0.0370225	0.0525118		0.094288				0.226922		0.966302
0.042729	0.0878081		0.0541197				0.510747		0.223315
0.029119	0.0448516		0.136519				0.195115		0.470312
0.101731	0.0414442		0.192102				0.227314		0.998088
0.0466698	0.0836186		0.396341				0.135871		0.619765
0.0411393	0.0383609		0.0980901				0.202248		0.191595
0.0583437	0.0855462		0.124519				0.338375		0.432076
0.0617581	0.0525828		0.0941225				0.319825		0.257103
0.0449466	0.0299701		0.48457				0.239566		0.355775
0.0634971	0.0309559		0.0312897				0.50758		0.500472
0.0365826	0.0302036		0.122533				0.407344		0.813781
0.0558404	0.0368491		0.0752929				0.30868		0.329683
0.0564977	0.0407024		0.0750215				0.15499		0.209144
0.0467493	0.0611306		0.143724				0.361033		0.81484
0.036434	0.062719		0.0401107				0.539603		0.851868
0.0338342	0.0490535		0.0825835				0.349315		0.268124
0.0561372	0.0498206		0.0574903				0.495073		0.872164
0.0500406	0.035906		0.906054				0.394082		0.398604
0.0345617	0.0373822		0.35224				0.563207		0.131646
0.0509896	0.0844867		0.145739				0.471869		0.434028
0.023634	0.0527181		0.2618				0.465135		0.269722
0.0369293	0.0543716		0.0602595				0.207435		0.487359
0.0288668	0.0749154		0.12851				0.263892		0.596565
0.0951728	0.0459646		0.16038				0.411471		0.169239
0.0517851	0.0627421		0.0923965				0.540016		0.661969
0.110337	0.0333668		0.143582				0.277174		0.630517
0.0813111	0.0372386		0.100832				0.263765		0.980667
0.0991079	0.0725314		0.178221				0.259724		0.342409
0.0567034	0.0601247		0.303338				0.351678		0.217031
0.065075	0.0375565		0.999999				0.59126		0.223783
0.103451	0.0795703		0.170915				0.411624		0.437306
0.0390573	0.142646		0.178161				0.183627		0.493379
0.0846713	0.110984		0.169013				0.327894		0.387826
0.103622	0.0793913		0.987956				0.186813		0.282414
0.0371383	0.0461869		0.123735				0.365806		0.44917
0.0442956	0.149215		0.0688151				0.242959		0.516139
0.0344271	0.0519103		0.109288				0.70871		0.177854
0.106634	0.0532907		0.0951752				0.261584		0.125319
0.0589789	0.306176		0.0603486				0.283563		0.233589
0.0758416	0.179961		0.0481875				0.163681		0.604784
0.0688798	0.054019		0.0591497				0.229662		0.615737
0.0501019	0.0340196		0.21478				0.128568		0.601354
0.0699476	0.0586595		0.0988668				0.228185		0.38287
0.0371936	0.0786551		0.0431672				0.48407		0.55593
0.0514187	0.0519817		0.190227				0.241652		0.178578
0.0386606	0.0684373		0.0755855				0.561162		0.604808
0.0414639	0.0455197		0.0919929				0.28899		0.735857
0.0616924	0.0409446		0.682908				0.252735		0.947162
0.0332867	0.0488416		0.218714				0.222107		0.80615
0.0563705	0.0566412		0.0743304				0.504091		0.621144
0.0945912	0.188772		0.0823394				0.187002		0.117944
0.0334027	0.0735767		0.0705095				0.175149		0.67176
0.0549398	0.049012		0.0377055				0.631105		0.869916
0.0780591	0.0531894		0.174493				0.481838		0.563552
0.0786741	0.04765		0.064114				0.522998		0.353292
0.057521	0.0376222		0.784696				0.168335		0.338221
0.0454003	0.0464467		0.281321				0.462258		0.211347
0.104224	0.0371015		0.0866989				0.350275		0.83987
0.0713835	0.105247		0.444425				0.161443		0.290813
0.0296947	0.0482052		0.0509045				0.502143		0.864582
0.0563548	0.0417068		0.081233				0.259111		0.713103
0.0618078	0.0411646		0.0391481				0.424422		0.660347
0.0561611	0.0379578		0.0590616				0.16534		0.294166
0.0810894	0.0384174		0.106112				0.383486		0.395302
0.0524154	0.149127		0.254185				0.231828		0.262795
0.0355702	0.0496304		0.137528				0.236211		0.397171
0.0662292	0.036566		0.10041				0.307775		0.933306
0.0283213	0.0539993		0.638628				0.441883		0.936644
0.0817347	0.0727474		0.583586				0.40743		0.439353
0.0620951	0.0500797		0.197529				0.217488		0.709348
0.041351	0.0382099		0.0494408				0.239817		0.7553
0.0498259	0.0411402		0.115653				0.51191		0.997424
0.0548747	0.0671989		0.837815				0.307585		0.622562
0.0432691	0.195939		0.382639				0.403314		0.591174
0.0690754	0.0449038		0.310182				0.581802		0.359975
0.0981147	0.062573		0.23419				0.25781		0.599301
0.0766968	0.046574		0.118741				0.254292		0.916204
0.0374306	0.088966		0.0901685				0.504743		0.342617
0.048418	0.0292557		0.100035				0.493717		0.92913
0.078314	0.0360234		0.174659				0.507563		0.39932
0.0366983	0.054826		0.0529254				0.345335		0.560512
0.0398458	0.0554758		0.141519				0.166133		0.208282
0.0338315	0.0573529		0.0991544				0.274088		0.272646
0.0576119	0.0400853		0.0816882				0.436016		0.639232
0.0554133	0.0661088		0.107206				0.1344		0.454579
0.0415873	0.058705		0.0950095				0.233961		0.205151
0.034257	0.0592729		0.0695539				0.335419		0.284214
0.0611383	0.0953401		0.129084				0.311318		0.951776
0.0405294	0.0467061		0.0660266				0.560598		0.322701
0.0408575	0.244737		0.121503				0.329497		0.292033
0.0406692	0.0395945		0.10788				0.170995		0.786723
0.0452532	0.0303402		0.0714627				0.371159		0.251255
0.0316781	0.0467679		0.162165				0.27945		0.369018
0.0460506	0.0386729		0.0761611				0.280422		0.605924
0.0616395	0.0401468		0.0656729				0.237437		0.919562
0.0629983	0.0505841		0.0766572				0.227504		0.308732
0.0546482	0.0387046		0.0786097				0.16293		0.676475
0.0705295	0.0863536		0.636253				0.211728		0.324466
0.0347063	0.0351055		0.426115				0.326389		0.981668
0.0321821	0.0362134		0.150017				0.130269		0.628771
0.0384091	0.0365123		0.412222				0.294764		0.0921346
0.114791	0.0399208		0.0649987				0.538103		0.473815
0.0268069	0.0388684		0.0624332				0.470266		0.363351
0.0404062	0.210838		0.0950403				0.371399		0.802725
0.0309658	0.0813538		0.442899				0.480731		0.619636
0.0354456	0.0346916		0.6937				0.16517		0.669383
0.0445815	0.0498629		0.0524425				0.218449		0.143
0.0408356	0.0457134		0.928729				0.501179		0.11533
0.0488083	0.0523303		0.046161				0.285237		0.757629
0.0502999	0.0316599		0.709258				0.290743		0.62426
0.0367353	0.0501499		0.104082				0.144251		0.495631
0.0836387	0.0576763		0.0759215				0.25063		0.657335
0.0361704	0.0918159		0.111083				0.314369		0.389789
0.0953495	0.0351456		0.624851				0.309934		0.538957
0.0436817	0.0369877		0.0679684				0.222679		0.26171
0.049406	0.0490651		0.305325				0.157498		0.440172
0.0557446	0.0811761		0.38979				0.479685		0.343526
0.0337056	0.176716		0.158955				0.297605		0.546451
0.0476753	0.131127		0.115016				0.168041		0.510766
0.0406768	0.0294791		0.0803892				0.165502		0.831869
0.0489129	0.0541616		0.0937792				0.333271		0.807128
0.0523049	0.0415023		0.072005				0.337634		0.266918
0.0573245	0.0386185		0.0906484				0.321494		0.635641
0.0496326	0.0515217		0.781442				0.340673		0.957387
0.0729189	0.0423762		0.0913979				0.355674		0.272598
0.0550031	0.0426836		0.0503746				0.209177		0.835803
0.0858702	0.0812173		0.136663				0.279881		0.76169
0.0920141	0.043851		0.220843				0.528147		0.786903
0.102866	0.0291788		0.680374				0.143778		0.276794
0.0467709	0.0522693		0.990294				0.47752		0.999472
0.0398462	0.0586731		0.0740987				0.361592		0.532332
0.0338982	0.112512		0.122288				0.394842		0.782975
0.0807978	0.0440167		0.572874				0.251092		0.622021
0.0450477	0.0576327		0.0335822				0.538788		0.563359
0.0785898	0.0542041		0.0472705				0.305845		0.47546
0.0513955	0.0392334		0.10679				0.320069		0.887117
0.0748174	0.0247718		0.108228				0.165005		0.2262
0.0713022	0.0351552		0.438728				0.38667		0.635517
0.039654	0.110243		0.0568846				0.54937		0.972968
0.111527	0.0650658		0.0958111				0.214124		0.583083
0.0676286	0.0457825		0.129434				0.24259		0.257595
0.0423628	0.0391975		0.991076				0.242107		0.695621
0.0569742	0.0353171		0.0551645				0.375535		0.191764
0.0486553	0.155111		0.740597				0.194634		0.61698
0.0463741	0.0560173		0.737285				0.217482		0.11606
0.0397334	0.0326925		0.0681679				0.333643		0.217124
0.0720546	0.0639825		0.261626				0.407595		0.336465
0.0408876	0.0397566		0.0668278				0.190994		0.349734
0.0298479	0.138313		0.0536433				0.295139		0.46842
0.0357001	0.0444354		0.0903865				0.180797		0.993213
0.0341823	0.0510124		0.0689262				0.192812		0.366634
0.0515962	0.0588128		0.0868444				0.132225		0.111819
0.0521354	0.112408		0.143096				0.225524		0.740736
0.0416796	0.0464974		0.134828				0.419461		0.346386
0.0373182	0.283194		0.402033				0.126957		0.736472
0.0505277	0.055964		0.133689				0.360275		0.135202
0.0376498	0.105267		0.173872				0.204859		0.862685
0.0559682	0.0779443		0.0428511				0.478567		0.0854375
0.0341306	0.105298		0.141769				0.160543		0.763009
0.0471834	0.0650802		0.0447476				0.308111		0.935705
0.0780152	0.0510352		0.596266				0.203321		0.867611
0.0350773	0.0341993		0.153361				0.263902		0.20445
0.0357731	0.0796157		0.0430222				0.238841		0.127256
0.0514854	0.0605269		0.997194				0.140941		0.881596
0.0733407	0.110183		0.920111				0.539817		0.206178
0.0377022	0.0565895		0.0830195				0.318492		0.76891
0.0368323	0.0990904		0.156237				0.216873		0.999717
0.0492716	0.0314242		0.0616368				0.313537		0.543493
0.0394946	0.0257552		0.278651				0.278231		0.86031
0.0708435	0.0930318		0.160203				0.363004		0.460626
0.0561881	0.0490391		0.0888508				0.322438		0.801567
0.0375944	0.0284926		0.0748745				0.131198		0.19272
0.0322049	0.111635		0.107694				0.339575		0.212268
0.0310173	0.0402547		0.428092				0.315664		0.247941
0.0781164	0.0440872		0.0641502				0.325514		0.961434
0.0560803	0.0539812		0.0875614				0.240215		0.12575
0.0478207	0.0599481		0.296391				0.437084		0.466263
0.0278969	0.0657637		0.452704				0.40136		0.8495
0.0409028	0.0271688		0.145165				0.471457		0.238897
0.0422655	0.0729339		0.108886				0.251605		0.338643
0.057125	0.102605		0.561346				0.530546		0.727561
0.048494	0.0476542		0.130387				0.288874		0.179624
0.050066	0.0583369		0.0778935				0.170019		0.743748
0.0365054	0.0942729		0.339947				0.208478		0.703815
0.0362374	0.0445284		0.0619585				0.456893		0.829563
0.0479257	0.0304288		0.0689256				0.525543		0.69816
0.0363359	0.0553783		0.57214				0.40699		0.643591
0.0573133	0.0336197		0.0572493				0.555256		0.350167
0.0559623	0.0290955		0.129445				0.607138		0.83992
0.0650896	0.0489952		0.318704				0.27604		0.970972
0.0478309	0.0572385		0.0985214				0.325121		0.912207
0.0527916	0.0476522		0.072931				0.364736		0.516064
0.0731353	0.210872		0.113445				0.218953		0.138079
0.0374003	0.080132		0.2187				0.467247		0.159405
0.0462489	0.0330713		0.1486				0.457752		0.715223
0.0367711	0.0699868		0.969073				0.49885		0.331711
0.0318964	0.0471868		0.113455				0.454082		0.43206
0.0456915	0.0514985		0.128535				0.187751		0.265311
0.0414042	0.0415842		0.130658				0.358972		0.355692
0.0990332	0.0299948		0.103292				0.322776		0.394258
0.04525	0.0358862		0.301463				0.35997		0.63644
0.048875	0.0581336		0.0970904				0.488406		0.327926
0.0407269	0.0544459		0.106807				0.225781		0.995636
0.0427789	0.0482966		0.150299				0.162333		0.516261
0.0515509	0.0561078		0.11431				0.538903		0.11324
0.0459972	0.0348691		0.170665				0.208337		0.998887
0.10287	0.0484963		0.0811482				0.208592		0.258362
0.0522778	0.0629886		0.0610068				0.176		0.39869
0.0308335	0.0570415		0.0633246				0.452857		0.488448
0.0354505	0.0330993		0.0608451				0.521022		0.49174
0.055684	0.0436228		0.216693				0.386641		0.65531
0.0341572	0.126902		0.0900051				0.256356		0.641646
0.0500889	0.0687044		0.050942				0.24199		0.523821
0.0281763	0.0300515		0.130604				0.512126		0.253226
0.065245	0.0881469		0.0924289				0.324541		0.627905
	0.0348895		0.0736795				0.27617		0.619507
	0.03844		0.0969707				0.183915		0.997897
	0.151766		0.0848351				0.3437		0.347498
	0.0379702		0.242235				0.533983		0.780888
	0.0593223		0.0703714				0.163095		0.998501
	0.0585035		0.0520641				0.152938		0.245907
	0.0412918		0.251026				0.337847		0.36864
	0.0748285		0.225857				0.272134		0.896573
	0.0457537		0.259284				0.155614		0.580975
	0.0316766		0.0581373				0.390727		0.436226
	0.0357783		0.172773				0.213406		0.63182
	0.0979024		0.311905				0.252512		0.410982
	0.11351		0.135471				0.548098		0.155628
	0.0641674		0.0484196				0.305035		0.741842
	0.0331074		0.458556				0.506911		0.509997
	0.043793		0.0478664				0.324791		0.573723
	0.0378348		0.193968				0.356447		0.514405
	0.0512939		0.0530213				0.308664		0.998417
	0.0631836		0.0992824				0.190426		0.669438
	0.041108		0.0604277				0.324056		0.455311
	0.0565729		0.140717				0.340193		0.254516
	0.0614045		0.133134				0.138338		0.829958
	0.0389972		0.359479				0.181601		0.327344
	0.0414629		0.190793				0.507274		0.719757
	0.0503844		0.0474171				0.366637		0.338991
	0.0726902		0.0761529				0.475865		0.808972
	0.0345474		0.999714				0.288023		0.51188
	0.966244		0.031775				0.4186		0.807807
	0.0646047		0.0945654				0.370476		0.737862
	0.0758997		0.0493552				0.61044		0.968675
	0.0994995		0.202039				0.550271		0.388175
	0.0558274		0.07833				0.443272		0.69577
	0.0288798		0.317951				0.412128		0.295751
	0.153136		0.0821233				0.250657		0.802281
	0.0604907		0.234333				0.130444		0.202577
	0.06719		0.111518				0.539094		0.953492
	0.0588398		0.0406739				0.185359		0.682328
	0.0581887		0.667955				0.350881		0.159591
	0.030233		0.261188				0.189931		0.531707
	0.0550718		0.439306				0.398427		0.390606
	0.0413764		0.593519				0.214599		0.533226
	0.0591965		0.258186				0.283388		0.167972
	0.0586921		0.441138				0.212704		0.495328
	0.0445105		0.0781858				0.398544		0.197918
	0.029252		0.0502698				0.279747		0.633871
	0.0387716		0.0607682				0.262404		0.382824
	0.0871505		0.121797				0.162318		0.0992211
	0.0808234		0.108095				0.41104		0.0631193
	0.0392547		0.148082				0.387242		0.183397
	0.0479098		0.11357				0.603615		0.854476
	0.0426524		0.128879				0.406213		0.865549
	0.0499927		0.342448				0.339895		0.770744
	0.0671542		0.386674				0.179684		0.788175
	0.127744		0.0821731				0.27817		0.209048
	0.0462844		0.112354				0.273534		0.700673
	0.0767732		0.110563				0.495014		0.0784396
	0.053197		0.0675557				0.467037		0.815614
	0.0415682		0.161846				0.204244		0.444599
	0.0442336		0.0468065				0.244249		0.439948
	0.0851234		0.169923				0.235215		0.426591
	0.0823991		0.173846				0.294545		0.580411
	0.0739982		0.120318				0.565525		0.375851
	0.0616108		0.266906				0.166428		0.282353
	0.058962		0.113516				0.502413		0.953708
	0.0629773		0.0963187				0.200209		0.0953379
	0.0697385		0.625011				0.717699		0.733361
	0.0434235		0.0707662				0.26004		0.709955
	0.032295		0.0735124				0.161333		0.439587
	0.0538051		0.142127				0.328565		0.756958
	0.0353675		0.121008				0.163402		0.425891
	0.050297		0.0408035				0.329841		0.814516
	0.0789184		0.376312				0.325532		0.885239
	0.0474563		0.102082				0.174463		0.459147
	0.0325564		0.0720628				0.390892		0.47843
	0.0467961		0.639828				0.507418		0.600055
	0.0469346		0.139405				0.193767		0.615663
	0.0430797		0.151579				0.492335		0.346033
	0.0556769		0.957588				0.577513		0.383409
	0.0504361		0.0873816				0.450544		0.535916
	0.0824269		0.0736143				0.439347		0.731029
	0.0541748		0.291006				0.207589		0.0869623
	0.0376801		0.1261				0.376249		0.998249
	0.0549338		0.0872359				0.211639		0.469466
	0.0348456		0.136008				0.455741		0.997978
	0.0349207		0.322871				0.271251		0.338371
	0.141058		0.0710157				0.219393		0.422214
	0.054462		0.115838				0.245695		0.189129
	0.984482		0.0809316				0.255974		0.694907
	0.0340786		0.0507258				0.620274		0.60587
	0.0642063		0.0779926				0.532411		0.973182
	0.0721701		0.0587188				0.270122		0.179049
	0.0254824		0.0671321				0.238884		0.292552
	0.0542259		0.0364264				0.223539		0.637432
	0.0344539		0.182323				0.234277		0.809743
	0.139816		0.0789559				0.325344		0.733782
	0.0727935		0.091628				0.541199		0.452356
	0.0626032		0.346602				0.189774		0.66471
	0.0640231		0.0906242				0.182734		0.642199
	0.217094		0.49938				0.458177		0.0898897
	0.0315196		0.179743				0.40138		0.344441
	0.0511988		0.077761				0.131842		0.215144
	0.0779018		0.301215				0.342171		0.995196
	0.0591574		0.0907608				0.241983		0.329721
	0.0377828		0.0888745				0.39244		0.286669
	0.0366564		0.0638773				0.607692		0.45713
	0.0433327		0.0758764				0.238034		0.43251
	0.0344764		0.0533653				0.310044		0.488662
	0.0487433		0.545223				0.281034		0.457527
	0.0491015		0.149307				0.495783		0.480568
	0.0562295		0.0536975				0.264257		0.962564
	0.0488677		0.467824				0.644578		0.271212
	0.0499247		0.192231				0.182484		0.472644
	0.969844		0.0608214				0.189733		0.747714
	0.0399657		0.156823				0.484007		0.995482
	0.200667		0.055874				0.608079		0.332776
	0.055575		0.142781				0.217803		0.969971
	0.0715487		0.398387				0.302529		0.332205
	0.0803346		0.0446837				0.303315		0.686727
	0.0471129		0.0707287				0.38346		0.270294
	0.0335478		0.99779				0.168778		0.339784
	0.0281404		0.232333				0.234769		0.657302
	0.0888089		0.0575908				0.213117		0.752404
	0.0418882		0.102861				0.23818		0.578052
	0.0288051		0.3243				0.493001		0.808954
	0.0658748		0.196406				0.274327		0.816001
	0.0530317		0.160925				0.398405		0.485166
	0.0556108		0.0784358				0.614297		0.388015
	0.0535595		0.0356437				0.155587		0.640121
	0.0476197		0.0882877				0.477316		0.760579
	0.0467023		0.707327				0.194587		0.834348
	0.0306136		0.381158				0.195704		0.511985
	0.0368713		0.118207				0.176714		0.178099
	0.333506		0.118801				0.457752		0.914482
	0.0494267		0.197868				0.341753		0.395336
	0.0443062		0.171419				0.203332		0.247299
	0.0436444		0.122079				0.442617		0.937317
	0.0807351		0.0869855				0.136746		0.477603
	0.0710666		0.131042				0.429331		0.39345
	0.0781456		0.117554				0.430161		0.586404
	0.0715667		0.0856388				0.531887		0.608803
	0.0536235		0.252879				0.157259		0.463912
	0.055987		0.0757425				0.343915		0.351622
	0.070206		0.054751				0.482333		0.150351
	0.0661151		0.669941				0.320427		0.113883
	0.0539799		0.085073				0.639685		0.197979
	0.0400916		0.103577				0.160619		0.555419
	0.0630688		0.0749268				0.550894		0.162459
	0.255029		0.212069				0.483935		0.303151
	0.077799		0.0789565				0.275753		0.665231
	0.0422787		0.979279				0.140748		0.645406
	0.322384		0.039372				0.470851		0.0811155
	0.0408734		0.0729983				0.169377		0.679845
	0.0717946		0.0825732				0.465481		0.792238
	0.0488087		0.0966387				0.240263		0.577388
	0.0417613		0.240893				0.232129		0.164425
	0.0858759		0.988678				0.172673		0.679921
	0.0409419		0.0526315				0.290723		0.671756
	0.0988461		0.0648045				0.229343		0.76337
	0.062821		0.101503				0.222581		0.211418
	0.0601374		0.143696				0.413256		0.479282
	0.0785824		0.260225				0.146957		0.776936
	0.0466753		0.0877319				0.305206		0.429915
	0.0443571		0.142596				0.234598		0.196416
	0.0681114		0.0867549				0.432613		0.521616
	0.0622873		0.163733				0.391189		0.871808
	0.0571807		0.288258				0.209159		0.151822
	0.120695		0.508457				0.227797		0.624768
	0.0584107		0.0982068				0.279022		0.915818
	0.0521688		0.0599448				0.404556		0.736245
	0.0521515		0.0476661				0.236637		0.339137
	0.0766308		0.764447				0.500516		0.238036
	0.0556316		0.095294				0.314795		0.562275
	0.0405065		0.0418204				0.300546		0.703795
	0.033317		0.253302				0.166226		0.356856
	0.0656341		0.230281				0.587731		0.999848
	0.0600548		0.290464				0.279354		0.686892
	0.0535326		0.13577				0.226287		0.999603
	0.20546		0.0619488				0.304089		0.167531
	0.0305014		0.0707135				0.241677		0.50717
	0.0459216		0.514657				0.623835		0.562417
	0.0598971		0.0590872				0.260707		0.302799
	0.0621375		0.17876				0.138571		0.990521
	0.0405298		0.0779613				0.361469		0.941585
	0.0594047		0.181169				0.301726		0.219084
	0.0367565		0.962855				0.329601		0.339597
	0.0572056		0.999878				0.290342		0.0972569
	0.0625189		0.0967128				0.203874		0.999908
	0.0418874		0.136623				0.565551		0.47365
	0.0632028		0.0774755				0.288611		0.430298
	0.0644517		0.15582				0.133272		0.578604
	0.0431412		0.0735776				0.353504		0.592665
	0.0542606		0.0993016				0.593224		0.652015
	0.0283445		0.0505446				0.248334		0.902212
	0.0376549		0.138272				0.270778		0.513851
	0.0641796		0.251247				0.462461		0.115563
	0.121596		0.736619				0.476606		0.275192
	0.0469603		0.26215				0.167114		0.312326
	0.0505126		0.0640332				0.34353		0.139634
	0.0311177		0.556025				0.445536		0.507746
	0.083208		0.0962393				0.315078		0.364538
	0.0519414		0.0358708				0.300963		0.671407
	0.0605321		0.0575784				0.440615		0.0831619
	0.0336604		0.105571				0.360898		0.742845
	0.0489184		0.124038				0.181811		0.975995
	0.0658627		0.0758877				0.306975		0.951074
	0.0293022		0.999112				0.611653		0.387409
	0.0818833		0.112618				0.285178		0.577658
	0.0351723		0.0974709				0.559876		0.132273
	0.246058		0.0553006				0.160662		0.287647
	0.0501775		0.065135				0.350346		0.233719
	0.0376065		0.265643				0.609258		0.812435
	0.0385661		0.477115				0.357956		0.47273
	0.0864345		0.0521037				0.177617		0.426545
	0.0353728		0.0505951				0.219025		0.989672
	0.0822777		0.0825612				0.277679		0.551147
	0.0679812		0.699655				0.236753		0.284
	0.0311053		0.0530602				0.306592		0.449447
	0.0552331		0.104968				0.293862		0.556982
	0.0642885		0.209226				0.299528		0.150341
	0.110228		0.264824				0.448209		0.26791
	0.0332184		0.150231				0.338755		0.472416
	0.049722		0.579108				0.174849		0.0999367
	0.0516404		0.466517				0.344056		0.999869
	0.0353676		0.159028				0.178207		0.360319
	0.0717112		0.256319				0.134667		0.31916
	0.0664016		0.0746327				0.305759		0.149142
	0.042458		0.17362				0.465755		0.374911
	0.0757748		0.119225				0.295206		0.199759
	0.0658084		0.0497094				0.265843		0.346398
	0.0520902		0.167127				0.435285		0.077549
[truncated: 15,126 more rows]

[truncated: 32 more sheets: Figure 4, Figure 5, Supplementary Fig. 2a, Supplementary Fig. 2b, Supplementary Fig. 2c, Supplementary Fig. 2d, Supplementary Fig. 2e, Supplementary Fig. 2f, Supplementary Fig. 2g, Supplementary Fig. 2h, Supplementary Fig. 2i, Supplementary Fig. 2j, Supplementary Fig. 2k, Supplementary Fig. 2l, Supplementary Fig. 2m, Supplementary Fig. 2n, Supplementary Fig. 2o, Supplementary Fig. 3a, Supplementary Fig. 3b, Supplementary Fig. 3c …]
